# Supplementary material for: Genome-wide identification and functional characterization of GPCR family genes reveal their key roles in the vitellarium development and egg production in Schistosoma japonicum
Source: Parasit Vectors. 2025 Jul 17;18:286. doi: 10.1186/s13071-025-06929-2 (PMC12273374; doi:10.1186/s13071-025-06929-2)
Supplement: Supplementary file 4 — Additional file 4: Table S1. List of primers used in the present study. [file 13071_2025_6929_MOESM4_ESM.xlsx]

## Sheet: Sheet1
primer name	Application	5’-3’ sequence (forward and reverse)
Sj-EWB00_004787-F	CDS	AATGCGTTTGTTTAAATCCACATCATA
Sj-EWB00_004787-R	CDS	TTGATTTGATTGTTTCATCAACAATCT
Sj-EWB00_003955-F	CDS	AAGTATTTTGGCCGTTGTATTAGTCG
Sj-EWB00_003955-R	CDS	CACCAACCATAGCCCATATGTACAG
Sj-EWB00_002138-F	CDS	ATAGTTGAGGAAAGAGATTTAACTGC
Sj-EWB00_002138-R	CDS	TTCTGAAATTTAACTGAGGTCGTGGA
Sj-EWB00_007147-F	CDS	GTTTTCCTAGAGATATATTATATTGC
Sj-EWB00_007147-R	CDS	CTTCTGAAATCCCCACGAAATATACG
Sj-EWB00_011090-F	CDS	ATACTTCAGAATATCATGAAATGCTT
Sj-EWB00_011090-R	CDS	ATTGGATTGTATTACAGGTCCTTGCC
Sj-EWB00_005311-F	CDS	ATTAGAATTATTTGGACGGATTTATG
Sj-EWB00_005311-R	CDS	ATTGTATGAAAGTTGTACGAAATTGA
Sj-EWB00_008225-F	CDS	ATGACGTCTGACCACCTACTATTACC
Sj-EWB00_008225-R	CDS	ACATCCTTTAGACAATTTTAATAAATCT
Sj-EWB00_006379-F	CDS	TTGTAAGGAAGAAAAGATATTTATAC
Sj-EWB00_006379-R	CDS	TTACAGAAGATTTCTTGGATATGAAG
		Primer Design for RNA Probes
EWB00_004787-F	WISH/FISH	AACCTCAAACTACCTGCTTACATCT
EWB00_004787-R	WISH/FISH	taatacgactcactatagggCAATAAGAGACCAACACGTGCCCAT
EWB00_003955-F	WISH/FISH	ACCCACAGGGGAAATGGATTTAATT
EWB00_003955-R	WISH/FISH	taatacgactcactatagggGTATTCATATGGCGAGGAATGGCAG
EWB00_005782-F	FISH	TTGTTGCCAACGGAAATGCT
EWB00_005782-R	FISH	taatacgactcactatagggCGGGGTATTTGATGGACCAC
		Primers for qPCR	qPCR Primer amplification efficiency (%)
qp-PTC-F	qPCR	TCCTGTTCATGTGCTACCTGTCCAT	105
qp-PTC-R	qPCR	TAAACGCTTCTGGCTACGACGAGTT
qp-Gli1-F	qPCR	GGTCTCCTAATTCACCACATTCAG	98
qp-Gli1-R	qPCR	TGCCAGATGTCCGAATGGTGCACG
qp-EWB00_006379-F	qPCR	CGAACTGCATGGTGGACTGATTTACCAAT	95
qp-EWB00_006379-R	qPCR	GCTAGAGCCACTGTTAACCACACTGACA
qp-EWB00_008255-F	qPCR	ACCACCTACTATTACCCCAGACATTA	102
qp-EWB00_008255-R	qPCR	GAGAGAAAATTACCTGGAAAACCTA
qp-EWB00_005311-F	qPCR	ATGCTCAATAATACAACTTTGATGAC	104
qp-EWB00_005311-R	qPCR	CCATGCATTTCACCATAAATCCGTCC
qp-EWB00_007147-F	qPCR	TCAGGTCTCATCACTGACAATGGACA	95
qp-EWB00_007147-R	qPCR	TTTTCCAGAATCTGACTTACCATCAT
qp-EWB00_011090-F	qPCR	TGGATTGTTGTAGATATTATTGGTGA	97
qp-EWB00_011090-R	qPCR	GTTGTCTAATAGTTGTTAATGATGGT
qp-EWB00_002138-F	qPCR	ATGGCTGGGTTATGTGAACAGCTTTC	103
qp-EWB00_002138-R	qPCR	TTTTGAAGCTAGATCACTGCGTGAAT
qp-EWB00_004787-F	qPCR/qPCR(RNAi)	AACCTCAAACTACCTGCTTACATCT	104
qp-EWB00_004787-R	qPCR/qPCR(RNAi)	CAATAAGAGACCAACACGTGCCCAT
qp-EWB00_003955-F	qPCR/qPCR(RNAi)	ACCCACAGGGGAAATGGATTTAATT	97
qp-EWB00_003955-R	qPCR/qPCR(RNAi)	GTATTCATATGGCGAGGAATGGCAG
qp-NADH-F	qPCR	CGAGGACCTAACAGCAGAGG
qp-NADH-R	qPCR	TCCGAACGAACTTTGAATCC
		Primers design of DNA template of dsRNA
ds-EWB00_004787-F	dsRNA	taatacgactcactatagggGATCCAGGCTTTTTTACAATTCCTAC
ds-EWB00_004787-R	dsRNA	taatacgactcactatagggTGAATTCAATTCGGATTGATGATTAC
ds-EWB00_003955-F	dsRNA	taatacgactcactatagggCATTGTAGATTTATATGGAAACGC
ds-EWB00_003955-R	dsRNA	taatacgactcactatagggCCAACCAAAGATGAACAAGGTAGA
*The sequnce of the T7 promoter is in lower case.
