# Supplementary material for: Genome-wide identification and functional characterization of GPCR family genes reveal their key roles in the vitellarium development and egg production in Schistosoma japonicum
Source: Parasit Vectors. 2025 Jul 17;18:286. doi: 10.1186/s13071-025-06929-2 (PMC12273374; doi:10.1186/s13071-025-06929-2)
Supplement: Supplementary file 5 — Additional file 5: Table S2. Original data table for GPCR classification and ligand prediction in S. japonicum. In the table, the first column is the s.j GPCR genes ID, the second column is the GPCRs amino acid length, the third column is the class predicted by the GPCRPred database, the fourth column is the upstream ligand of GPCRs predicted by the GPCRPred database, and the last column is the amino acid sequence of the gene. [file 13071_2025_6929_MOESM5_ESM.xlsx]

## Sheet: GPCR_list
s.j GPCR genes	Length.AA.	GPCRPred.Class	GPCRPred.Subclass	Sequences
EWB00_006760	67	-	Peptide	mstlsqqrklveqlrqeanlnrrpvsecvqdmivymeqtrekdclvsgfaskkdnpfqek ggcivi
EWB00_007142	298	-	-	idldefpinyiaslavadflvsvfvlpfaiirqnvgywpfesaflcelyissdifmsyls lpplfgvdkhvtgvgccyisyskeyriyssilayflpitligyvhirifciigerskvfk hlkddskkqdvwtitscclplfkcvktsshikktanqfsgqfikvdkistndillaslne tsgnyrdladtssysyssmnyfsykkyndhtdnrnvsiissteleinapepvnfklkvlp ifrvptsehelleqiqlnkssssnicfnqsnfnmttkryniqsvdctqkistfr
EWB00_007143	66	-	Peptide	mccisvdryiavthplqynrtrnyirpicllggtwllsitstllpyicgyphlyiedypq qysig
EWB00_001313	355	-	Peptide	mlvedsiplayhiiagivdvsgiicnvftlifisftklgsrtatvlfrtqcgfdgmacfi alftlfmtvdiskyngwfavflcrlwiseycvksvemlnvsnlmwisidrfcavylraky ktfqtyelficytfilcyaiftplpliftveyvnttckvsetiynskyanfvvynwlvfa yvipstvmiicytrvyyvvkysvsrsqannnsssieekstqctdvstvsqqqtsshtqit sssfrqskavllsvtimctlfvlshayfhiyslaslygiieyyaaslqrrlsvfftvins slnpiillvssqqlrrkliktihkfchkmnfsktynstmttmenstktsd
EWB00_004796	358	-	Peptide	mfccrseeykeqnrinkeiekqlkrdkkdarrelkllllgtgesgkstfikqmriihgag ysdderrtfikivyqniymamftmvraveslkipyenpankaygeaireidyetvtnmep shvvaikslwddpgikecydrrreyqltdsakyyldnldrisqpdylptlqdilrvrvpt tgiveylfdldsiifrmvdvggqrserrkwihcfesvtsimflvalseydqvlvesdnen rmeeskalfrtiitypwfqessvilflnkkdlleekvlyshlvdyfpeydgpqrdaeaar dfilkmfvelnpdpekiiyshftcatdtenirfvfaavkdtilqlnlkeynlv
EWB00_004099	190	-	Peptide	xisavvttkelkritdlyivslaladllvaillmppfiirqnvghwpfkspelciywlsf nvllctasilnlccisvdryiainypmkyiskrtrrtalymiggawtfsflitlppifgv qhhagvgncyirsdmgyrfltgttvfiipflligfiyvrifwvirqrskefakgkfsads kehrhks
EWB00_000205	286	-	-	mvysekkekidairknlrdaicsisgamsslrppveleltenkrlrdymletaskpdfdy ppefftycsklwkdcgiqetfersneyqlidcakyfldkalevgasnyipseqdilrcrv ltsgifetkfsvdkvnfhmfdvggqreerrkwiqcfndvtaiifvaacssynmvlredps qnrvkeslellasiwnnrwlrnisvilflnkqdlltekvlagkskievyfphyatyqapa dskltvtfllfrftdivnffdnskmlpgalevcfffsetlqf
EWB00_000053	447	-	-	msvalsfltccafpkesvddrevirwqrkrnkeieielkkeksrfrrrqmilllgtgesg kstflkqmkiingkhftnqeieqlkdiiydniykgvlfllqareslnipwssghdsvaah asrqiethfnetrsmrrerarlsqplwleeefleivpllraiwadesvrlafdkrskiit enfsentryylnrlnyigvenyrptdedivwsrkptesiieeeinvhssslvfidvggqt kerrkwcqcfsdmtsvlfliasshydehyqdrltkefrnklreamivfeglinhiafrrv siiiffnktdilkeklnsrisnirdefpnypvkmdpfhlqdvqtflvdvfaslvdhnflp dtcgrsslshssfnntgkysslqrqnsvpisan…
EWB00_003660	917	-	-	slnpiillvssqqlrrkliktihkfchkmnfsktynstmttmenstktsd
EWB00_006961	483	-	Peptide	mesiklygkeeldlqyrslqthkmeqiigrmndkktgiiyefqtdpflhcafqgnafvsw lqeniptsdeneaihmtelflfygyifritessqpyfkfnktywyrfqapfywisklska ddidyaiylmkrnlkkgglksddpeeeifqqlsktlsdkwkiielqaaeqlrlekkrnkv drnilrlqehafwkvyrptgkakykltdelprnfkfkqiqarqeqmrnkmleqkkimeei stgnmdqdintmalqlqndplinlhrsdkksielikmyiinhsnydnllhgdsmknnwfa sgkdasaweddsitspptgatgsiayptlkqarmwatsmdhlirdvngqkwleqfmqkey scenfrflqevinykfgplskieheskriysey…
EWB00_007935	287	-	-	mfiflcflavrasenkswysvmirhseclsqndaqilfacankvedghlstelynalcql wndggvqqcfkrsreyqlndsasyffdsldrlarydyiptdqdvlrtrvkttgiqetqfs ykkiefrlvdvggqrserkkwihcfqdvtaiifvvalseydlglaedqatnrmiesmnlf dsicnnswfietsmllflnkrdlfeqkichsplticfpeyagennyqeaglyiqtkfeal nrqstkeiythftcatdttniqfvfdavtdviirrnlklegll
EWB00_004266	363	-	-	nyttvmscfrskefreqqrisreierqlhkdksagrkevkllllgtgesgkstfvkqmri ihgagytdmdklayktliyqniflamqtmcdalsllrielknpdnqqnlkviretelest itltpekvdairqlwadlgmkecyerrrefqlsdsskyylnsfdrisdpeylpslqdilr vrvpttgiveylfnlessvfrivdvggqrserrkwihsfenvtsiiflsalneydqvlve nenenrmeeslllfktiinyqcfqslsiilflnkkdileekihysnladyfpkfsgpkgd aiaarnfilkmfqelnpnlerpiyshftcatdtenirvvfvavkdtilqanlkefnlv
EWB00_001773	139	-	-	ihgagytdmdklayktliyqniflamqtmcdalsllrielknpdnqqnlkviretelest
EWB00_003223	238	-	-	itltpekvdairqlwadlgmkecyerrrefqlsdsskyylnsfdrisdpeylpslqdilr
EWB00_008303	514	-	-	vrvpttgiveylfnlessvfrivdvggqrserrkwihsfenvtsiiflsalneydqvlve
EWB00_007702	578	-	-	mvtpeptiqnildsdtlrwifvggkggvgkttcscsiavqmakvrervlilstdpahnls dafdqkfsknptkvkgfdnlfameidpnlnlgefeedlvgseeaavsadirktighlmts fpgvdeymsytevfrlvrnmdysvvifdtaptghtlrllafpeamekslskvvsmknqfa pilnqlmslvgmnsthggdltsaietrlpivkeitkqfkdssqttfvcvcipeflsmyet erlvqeltahdidvhnvivnqllfpnllssegcsnepptscrmclsrhriqskyleqile lyedmhviqlpqlenemadleavladvsylmamemskstpaaraskritlpdpsirgimt kyleknnqmtfdkifneklgyllfrdfalnvse…
EWB00_006903	358	-	-	mgcveskeklaaiarsrdidrtlkadreascrqakllllgagesgkstivkqmkiihmsg yteaeckayrpvvfsntiqsmiailrameqlqiccacpnamndiavilnltrtdvdvlse evfsalkrlwydpgiqaavsrsrefqlndsasyfldsldrlsspdyiptqqdvlrtrvrt ggivethfsfkglnirmfdvggqrserkkwihcfegvtaiifvvaiseydltlaedqemn rmmesmrlfssicnnqwftetsiilflnkrdifedkimksplticfpdytggnnyeease yirscfeklntrsgpkdiyshftcatdtsniqfvfdavtdviiknnlkdcglf
EWB00_010059	177	-	-	mikldtyslfscqfmelvgtwfvfnsgcllvafsidrvnclfwplkcrsnggvgmatficifiiviglilsipyamlqtlidkntilsnktissilmnntitnttttttitdndstkannnnignnvyqssscpqcirdnheeaiqnlspsltcalstyanqmiikiyyhfysvqy*
EWB00_002284	108	-	-	renrttallltivlcflaielpqgilvtcihlidhfeenvyqhlgdlldfltllnesisfiiyttmsyqfrqtfcnifcpcllqqsiqlhnhhirqhrlpidsihteq
EWB00_005122	359	-	-	mgcawsepakvqqdksraiekqirqdaeksmkevkllllgagecgkstvlkqmkiihgeg yreeerkeykpiifantlqsmikilkamesldimaddfdhaeelkhlnsylatveegdfp eelskllrtlwssasvqkcftrskeyqlndsagyylnsidrisssdylpteqdvlrsrvk ttgivetnfrfkdldfkvfdvggqraerkkwlhcfegvtailfivamseydlklaedqtt nrmheslqlfdsicnsqwfvetsmilflnkkdlfsekiskspltvcfpeytggqtyeeas nyirekfedvnrrkttktiythftcatdnnnirvvfdavidviiksnlkdcglf
EWB00_004136	1058	-	Harmoneprotein	matdifeiiislifsiqlnliiceyngykyelacrednpeylhypgdvllgglfpihqrpvinkgilqepqltstgyklleamlyaiddinsrknylnfslgalifdtcqdpdnafmqtlrfivyddplenhtfkfgyrkrgtqktmetyvlavvggsksdvsisaanmlkfldipqisylssssqlddadkyqyfmrtvpsismttnviiellrqykwfyvnvvldssehgesnygvfmeklnqfsqticvakdvrlitypldskdigrrlktlldspasvnillvtsdtarlaisellkwnqtdldrflwigtngfistfkdlyltdylnptsekyfhgfkkfilvlphltevenmknysinlkrtfnltswtstyllqfcgcllnevdlhnstgqv…
EWB00_010483	707	-	Peptide	melenivantvyikakrsgadgdkgrsrrwrtilafphisqclylekcldlsydfiveqq pigkrlfrlfcrknifisdivdfvdsintfavcipgdrrkigleiyhkflseksgknfhq fgdidknsilhaleeqnddypdkalfcpilkiledflrgspfseflnsvyfcrylqwkwl ektpvtkhtfrmyrvlgkggfgevcacqvratgklyackkmekkrmkkrraenlammeke tlqrvnsrfvvnlaytfetkdalclvltimnggdlkfhihnmnngsgfnenrarfyaaei tlglqhmhaqnivyrdlkpeniliddqghvrisdlglavyiesggtakgrvgtagymape vvmnarytfspdwfglgcivyemimghapfrrr…
EWB00_001378	112	-	-	mktkcnfnrtsivliflvtsvwltvafaadrylmichpfwakrwctmklakiiiiliyifsviygipryfeykifemqlplnpallemkyddfeyngifvqnlsfipichf*
EWB00_009802	716	-	Peptide	mvnhirsmacrhvqnmvqsvskcsgnetpyspivdtncdspstppskgcktlnqseknpe phsvcdvkcpskscitpgisktcdfhyendqqlsakcvqskkvstedlddrqspndyllq klealidqmiseedgipvrnvkslmsvipstftgsdivhwlmehtgasdvteavhlasri asmgyifciddhvltvkndghtyyrfqtpflypsrcmeadtvdyavylckrtmqnkqrle lagfeaerlaslqniychkwefiyiqaeaeakvdkkrdklerlvlesqeraywdlhrppp gcinttdidmrklcrakrpkkttsrpinfpipsgpdgsilfsildglslrdridklhacs rtriksskaaeslqnfadqysefdlllststsv…
EWB00_009798	385	-	-	mmgelpiftcqahvftinpqtkkswipssskavdvnffydsnkhcyriisvedssgskkv iinsmltekmtfkktsqkfgqwadsrtggvhglgfsseadltmfinqfkqcvdsmknqth pesngfsgirvpsdslnltsenlplptqngqihsppnnngpvnqsstssltptcltgisy qsnlpspsiqhvnsaslptsitvatqslspitttaqndifssnqsvqnqlklaqaqvkrl eaeinhlkrqalpvmgssinngspfptsysntetgisldaadtsdircginrleldatng sgvnnngewinelsicskpkpvgtihpslvqgnqnrllwmdrtsqdtirslhmrlgnvlk ealeihnrlssflslpsie
EWB00_007496	737	-	-	mnkgftrkrsryhshkidkfliqeyehrkkeiqllliglsnsgkntfckqmrlhfgdgfp vayrnemksiilanitdaiamvleymkeenitfsdilahklqeylvnsrsengwitkdfi ifdeqykttndsnntpeqivkhskstlniklhnktdqllvhhslndnhcitthcnlpcia sltkltipstefiqsnsqyyvtnpklhqsinssisntesitdsivekflyyvhennsipp svlkkfesiidvksidnwqniikdknvlhhlinillqsgidnwsaflmhqstpppipttl ppisvedelldyivtsdgcdsseetdedddnddddddddddvddnesglvntsnslvrtl vgntsiseglinynhddanaddddnkeikyned…
EWB00_009156	290	-	-	mpsgtyhlgfaaaflctglvglwlhfknisritklkailpyglvkshyhltiaslgcilitpftaigvyrkgwpfgefacqlysfdgmffgmtsihlscficfitmievlnityirdfisnrynqilcgiwiigaiwatlplfgygrytlephktsclldwnnmdesmklymfaistlgyilpfgiaiwsqykliqrpkssggdtdknnekieilmklnnsillfslfgwlsygvlainslvaghitlnpfaycitqllakisqaflpiayysiekqfgisqksnekik*
EWB00_008067	598	-	-	miiinnnnnnnnneyfifllilllsiefyginsevkvtlnyhrinttttttittaitnhhhnhndslindqytlhntsiilssynkqwnfhldmfiiiflalfsfcantgllyldrcakssnimnnssfsnnfisfttnnntntttnnnnsnnnnistnttyynsstsnlpihntnnnklqsssfncilkkwlnqcnshrinnnllcnqspmqripneiittskistglrsfsitnstlnkypssisllklnhtnqiihhgstqfhytprsrrqrrylrgllglsimkhnllitilllllllllllllllllivivvvnvypdqdfihlndsnvinsssnqfhyklllyinntlkkikltlnnttnycttslyqhtstnvisskkrpkkkyiscfirii…
EWB00_007363	604	-	-	mnftcsmcfkssvtseqnnlkrtqkqvhrmsqeidrqismckkmevnclkllllgtgesg kstllkqmkiihingfstkekldyipiikqnirdvilsilggmktlqldfiqsrtadvvk slieksladnytypetffdevyeiwsdpgvqraytranefqlfdsatyfmrrfdvirkpd yiptdqdilrcrkmtdsitelqfdiptgrkssvhfriidvsgqrgarkkwiqffdnvtai lylvdcssfdqtliedhrqnrlidslevfeqawsnkylrkvpmivflnkidlleekicng hradnlhklaetwlqsakssrykslnvnlskkisssqkstssqkidsispnekhilltnp lqctnslssasvefnqinrkfshtlgdtsineh…
EWB00_000966	246	-	-	malsfddkvlgekvhnycsssedehsagsgdenepvtntleclkppnlshpgypqtgpkg vvadykhfkklqserdaeeeqkiieyakqhslscrpysedvkacektihtsessnddsdd efltqyrqnrinelrkamdylptfnkiydlvadtfieevdntskdttvivfiyengnksc akvntclekifqnyphvkfcrirasdahlsyrfvsvaiamrplhfnyfcvcnvltiffif ph
EWB00_002059	258	-	-	mvvdcnvlcsntpetkyyviedhkntlylavtkpivyakhnnmrrvqisialvwivsfliavplvcglnvnryndpticqsfnalyiicsslgsfylpaiilivvyqrifalikqrhkslrlnqssnqqqkqqqqqqqpqihhhqqkqqdsgepegqqqrspysclnddhtttsklcsrttttmmnlnddaetsfsetqpssatkiteslisskkdliqyhheinrnqcsctsfelelisesyenlsdinfegppcn*
EWB00_005857	198	-	-	mtditnkiniqrllrsinynetnkvnitynqilceqlhkqnielqnkslsycppyhdgatcwppilagttvhmpcpssyegqmynpyenatkeclehgnwssksdyipclltgdsstldltmilrcifltgyslscgclclaliifyifkslkcmrntihshlfvalmikacawsisyifvefadikqfkddtkltis
EWB00_006712	600	-	-	ksgvkrkcsvchiichvnclplvqvscrptfreayihdyrnertytthhwvrrrkqnkkc khcgkslqsilgfsskeyitiqctwckigyhnksacfresfltqpcslgpysdlvvppdw iikltdgnnckstsicrsnsfiasshlsdnevnissirssvsrpeslnhsnqilnnlsqq essiitettittvhensqsasisqanlfvppnvsfviktnptnaaclkpllvflnpksgg nqayslmkkfqwllnprqvfdlsqggpkmglelfsrvpnlrilvcggdgtvgwifstids mnfnsippvavlplgtgndlaralnwgsgyidesiskilasvydgrvialdrwqvnsevr tdfqpsqqltdyeddestrnrpisdglplkvfn…
EWB00_000780	331	-	-	mctlltlpdyfkrtikwipinvtlnhyqfivvdtqfnqlltqfgydyvnqiifvilpmilliifntllirsvfhanhkrylltkqhsnnnkintlhhshsnqintinnnndnqllnqqattsqlapiivrdaleaslrttinitssitqsfrvlptsidllpsmnikrtklgeqhritlmliviviafvllqlpsmvptitinlwntgimkstqytkkclliyanisnvlliinaalnfvfyslfsskfrqtccillknitclkhcyyqnklnnitavttttttamttvttatttttttataintttntnnnnnissminttktikhdiv*
EWB00_006706	157	-	-	mgctlskeerdaleqsrnidkklkedgmqaakdvkllllgagesgkstivkqmkiihegg ftqednkqykpvvysntiqsmvailramntlgiqfgdseqgaedarivcdviqamedtkp fsedlldamkrlwadsgvqecfarsneyqlndsak
EWB00_002881	681	-	Peptide	mnsnvkdlimnsvifnetqnlsiwnqsqflssftsysssspssflvvtqvdvtdlqiyvilkhylpipifivsilcilvtliavtqrglwrttvtyiivlavvdlftllslcilsmdffiipalpeglftrvyflietilgelvdtlllisnwltvliaterylavchplkvrfidckyrrlfiifvillsiliklpgfillsytkdinpsysitmfrkiytwivqillfliipfsiltfvnvrliqtvhnslqlinqrckkstkefivssnsthsdngllrritlcssystccislksnkhiysikqclnslrqliftcdcfnllnkpinnyqlqqqlhqqqneiklivnkgelfhgnesspvtsptsltaseptnaqlgrthreekkititlicliv…
EWB00_002952	525	-	Peptide	miifapnipqltssgyleamikyvkycvggdhneemlqiltieltelnshnllklneliiliciytmmilfgscgsllviytvmrkpkmrtprnlfilnlaisdlilclftqpfnllrilywhydwklgqimcksvavgqatnifvstisiiaialdrlqvivyptrntvqntgasiiiigswlfslimaspmfiftsvsvdtirpnghicsastiqsewlrqskyiygiitivfqyclpltmvsyayiricfrirqrqlkathkpnpviitsdlisvnqldfveiepdcncsdnklkqdnritltlpfssipessittayedrsfhptrcyklavspssnsscennfkqkaensrfkliqrrqtrtntllasitllfvlawlplhifnavmdqresri…
EWB00_002138	546	-	Amine	mkyiplsykhsfkslliylffvyntlltivnalnvpdwiveerdltapqltisnnesilsvnnssniecisentsasvtgiifilsliaaiataggnflvilavilvkklqtpsniligslafsdffvallvlpftiidayqgywpfneglcdmyisfdvllctasilnlcaisidrylvitkpltyasrrtpcrmatmiaaawigsalisippnfgwkepfqkcaceysknvgyqvyatffafylplivmitlygrifklaremsrsgqskvtpstirkstgisenvsnnspvleeklqrdlqitdtniaefvqlndehvvtietsngiknegnikaipelkekdkrlnsyssrklltdsmnannelsrdapgrrsrsnsdtkvirtlgvimgcfclc…
EWB00_002127	428	-	Peptide	mnqtitnstnlssdtslslyrennieiysaffvqtticiigailniinvivlshkqfeatpylfmtalsltdtgillvhlpsgwarcstqlqicytemykqfkvillyyvtyigfglgnileassvwitvlisaeryitmkwlhlgklyfsryqgkwqifttvclavifnfplfftlkintsivqgpndttrhfhyskltwfghstyyhiftwirficvqcipliilcilnvmllrltwssyhnqkayqlsqqmymkrssigtneinekfsqtvndetynlqtqskilksltpeltvpkdnfnsnmqsnnnnnrpvlterislrnrrleraqqannklsillmtviflfiigqipqalayihilevivpkscikcrsysslyrhfsqllclitsttnff…
EWB00_005951	438	-	Nucleotide Like	mefnctpdigkmiikvyaslllmfgipgniisaiimggdksnrlttrliiiilaiadnlvlltavlrywlmevygwdlrttgplsckihvfavgfstdfavgvlcavaverllvvaipykasnlvtlrsvvigmtcfalsvtiknslhfwmmgghksqqsqmnsinvyksnhnttnvisnadklltqnitvkelfkctfvseyefmfrifmkfdlisfavlpylilftsnviiymklrkqrrlmrchantvattgnttnattlpsnthinkaqrkldrmslnqpevtnqlqtkdlrckrsnrrpegviklltaltiihvictlpgtiftflssyfnyfhdmpkythdqikfglvmliftnnainffgyciscttfrqtifrklsqfchwklncykrkqn…
EWB00_008368	375	Class A	Lysospingolipid	mdilkqnyneseiinstnlsfklilftnikiiaiiiqligillnlfvlhgllnvklgsrfttlllcnqcifdclicifallkilklerwytgyiiidsilcylwfshtlfwlvvllslsnmmctaldrlgavvysrtyqsrqniyivlaytgilvysfaliainplllqyhdqkcydtilydknwiyvlikvdsilwpcltylfpciltvsiygkvitvlggstcyhqssvnsynltsnnctrvvsshkltisyakqkrhrkiahsltiatcimqtiflithsydriyyflgtyqwlvyqidctthliglwlvtlnscispttlifivhplqmyllqiinkccctyskqsneptylneqseiclsrtefenksn*
EWB00_006850	524	Class A	Peptide	milniqlinsiqgyililqsiipckafinfymeeeikqkinfqqdiyqtnftfdvakeilpvklliitlysfitlmgvtgnllvvwvvlrvkllqtitnifianlavsdilmslvatpftplslymsnwtlpeavckllpttmgvsvyvstltsmaialdrffvivhpflprmkiwlcfiiiftvwiiavlismplavyqqkhkdpinnisscrenwpkessrevftivsfvlqfvipcsiisvcyfrislllrarlhtqigsgtkthmkeereikrkrrtntmliamviifvvcwiplnilwmimdvhseeqinvvqnsknfsliffichllamssavynpflyawmnsnfrkefhrilpcfflksnhytnqittqtvggeytavrinyinstiqpsg…
EWB00_006856	321	Class A	Peptide	mnrniiinlpiritiiiegilgtifnsvaiivvfktqfgsklttcmlraqpifdfsacfltalyyiiqstedynkstglyvidllichtwfrnglfwlscifsvqnlvcisldrvssvlfptlykihtcqftimyfiyiicmsallympapllrryinkhclmdfsvpgvnekvfldfcvygwivfayfmpitvmlishiliihtirkshssrlsivsqnkestqyikrkisqlavttavlsgqlillhffecirqiliinnvmqynyealtghlgpilillgctlnpcililtmttlrrhllisfknimkklsisgkkk*
EWB00_006857	329	Class A	Olfactory	mngtvyvtlpiritiivegvigtifniiaivvifkvsigskfttfllrtqsildlsaclsaatyniiqstdhyneptglyiidllichlwfrnaafwlscilsvqnlvcisldrvssviilgsrksyttkffisyfvymlcmflilylptpllrrytgiqcimdfsfpwidtkvfldyivyswivfayflpvivmllshvwviytikksqspsqgdmlrntesnmkikrkliqlvittaivslqqailhsfecinqiiiicevimysygtpmeqmgtvlilfgcssnpcifvfsmaalrkrllllfkckvekmssfgttdaksksfge*
EWB00_006858	335	Class A	Peptide	krenctmnetvdidlpikiiitiegiigtifniaatavvfnvhfgtkfttfifraqpifdlsaclsttiyyiiqftvnyngstglyiidkllchfwfrnalfwlpcilsvqnlvcisldrvssvifvglhraysnkffllyffymismvlllyspvpllrrydhaecimdfsfpwiktrvfieyvvyswaifayfmpilvmlishvwvihaikmtqsphhcslsqnvesslkikqkihqlvittaimslqqavlhsfecivqilvlngviiytygtpvdqlstflillgcmsnpcilvfstttlrrrlstsfksisdrmstiggiaqltksstq*
EWB00_006859	316	Class A	Peptide	mnetvnmslpvqiiitiegiigtifniiaiivvfnvnfgskfttfifraqpifdlsacllttiyyiiqftenyngstglyiidilfchfwfrnalfwlpcilsvqnlvcisldrvssviftglyksyssrffilyiiyvvsmvlilytptpllrrfiddhcvmdfsvpwmetkefidyfvyswvilaycvpvlvmlishgwvirtlrrtnsphnclsrnmesnlhikrkisqlvittaimsvqhtvlhffesisqilevtkifrysygspveqmstlliilgcmsnscilifstaalrkrllllteclirniiqh*
EWB00_006860	329	Class A	Olfactory	mngtayinlpieiiiitegligtifnvtaivvlfnvhfgtkfttfvikaqpifdlsaclstaifhiiefispnnratgiyfidfiichfwfrnaffwlpcilsvqnlvcisfdrvssvifiglhkansnrffafyfvyillmllvlyvptpllrqytgsqcvmdfsfpwihtrvfldyvvyswvifayfipvlvmlishawiihvlkisgsphhscasqnfettlqtkrkihqlvittaimslqqavlhsfecisqilitngvvvytygtpieqmgtflillgcmsnpcilifgtstlrrrlsasiktftermssvrtsnqltksstq*
EWB00_004274	481	Class A	Peptide	mntsnvisvtshnnnnnnltnilssnksidyqyivaiayvfvqtticsagfilniinfsvficrkfsasayilmtvlsladaitlgvripqgciflphlnhhatdaaiyvymysiyvetpvsnmtenisawltvalaieryismkhwslskryftrkntrqliiliciiafifnipyfaiqrvslkyvdgvlqlhsdltnfsrstyyafytwlrivfvqiiplcflclsncllfilvsqhnrrftsnkssanihdnqckltrrnfnasgtseqqiqvddtsqdsctyavnsfvekksiiisniqsiqdgklnasermvtkseveptfrnsdydtvnnnngsgitikrptlkdrakqrrqnaqtkltilliavillfligqvpqalayvrvftalgicsi…
EWB00_004329	682	Class A	Amine	myseteklviqhitdvdwpngppdfyvkgssyavtqsqlreleiasglaivnstsigpqstqyqfhnepfqywamilllfplatvfgnmlvvlsvfrdqslhtatnyfivslavadislaiivmpiaswveadngkwrlgtvqcdifimfdvllctasilnlaaismdryvavtrpityaqhsknvrvgitiamtwilsflialpiacglnnapyrnleicvmyipeyiiassigsfyvpctimivlyyqvfkairlrtkrsklisirhqvqkcvkrhktpnrtsvvqiddkevnacnslekmtyltttdqqvcdcqssgigsyvdskhatnvsyctenhhtytvnglhdqcsteifdaseissnrssniysktliiphesketntlqsstltlintey…
EWB00_004341	269	Class A	Amine	mtfnvkqlynnytsdndsyvmnpivvvnnqklsnyltansnfksvnwtlwlgisvvlftmtftwmiyisiiisickniimkhityfyiasigfvvmlhsvlnfpvniisdlvgeneyiqqfccisiasetvvchaillhllgssldthfrltkpkwfsnvtnasnkkhllairlkiaapwivsilqtgaqimlsdpfppayleegrfcttpdvnflilrtlvafllplltsviilfmtahriqtlqcqkkqhhskistlnvqqkktdm*
EWB00_001286	374	Class A	Peptide	mcledgaiqlsraftsrnplkscmnfnechglhvhlnnsveadnsefmeltrliwtgigtvgsviticsmltaiflyivypclrnfrfkihlqlffalllesiaqlilsylllskidqislnnvgnetthqtlshqrqiistsntkstytiiqntmiiiwelsqtcvftwtfiegihihelivvsvfqssvnmyplmlaawivpifitvlwlgtwlhvnkideswsvytlhstywisnsfrlillsmnmaflinvirvlvrrlqtndapeiqklrkavkaavllmpllgitnfivllpepnnslgfffisgirrvlptwqgftismiyyfmnkdvqrciqmsirkfkskhqlkypcftlhflptstipttnsv*
EWB00_003855	140	Class A	-	mntehmnlqstpnnfqsvqrtksnvdslkypllklksinesqsflpqnnlhptttnnasvdsfhlwkrhklgyhqelmkstqlmsisspiskndnckfmkvtnlrnvspsphhqqhyhhkalmmksrsssflneshifn*
EWB00_008255	607	Class A	Peptide	mhnklqfittmtsdhlvlpqtlllpvillviqltesistnmkevkdnistdntntsdkmlievyttwidfakhfvptalfvdryvtiiyyilgfpgnflsliiwsnrrmirensaavylaalslndiivlifalnrdlsrvwqiheyltpgsceiqnilspavqyasplfvlaftierwlaickpfyidricsprraiyicftiiisvilvcsgqayifiteintcskrhinpliisiylscleavfagvvpllvlifnclvikeldrvhqankqltimsnylsstsssslqplsqlnsknilkhqskhlsnheqhkkkincyfkkmfsnqitssqsrisqkqtneilinknlsiettpydvqnsmdiiksspiettfnvnnqhnsideynktpingqs…
EWB00_001801	444	Class A	Peptide	mnddilclrflnthvapvivvlgiignilsiivlrnrrmkspvsiylislsafdilllvcafvlffeypfvedditslqlstynlsneeqfniltrseynqnddnktissintghriyaliqahlvypialtaqtaaiwitvsltveryiagcyplhanvlssipksrlvvccciicaivyniprwfeittnqpvntteltkepnfsqwppqyewhslfrlvyytwgyilvmfllpliallvmnirlmyalrrsdfaicnashsiqyldtprgstnalvnsnsnlysktstssrksiikqlpirfqrsdhcksckslknpftsygptrlaiqadksitrmiivvvgvfiacqlpalvfniyfgivspkvlphgwcalselrnflvvvnssvnfivycvm…
EWB00_006379	567	Class A	Peptide	mpyckeekifihnylssqsknyvfyafnsqsaqnavhfttslhqdnnslltkiqtissyvnasigvissnllhqicgpyptfselytdtlddivhtyllpvlmifvlitnffvclvlsrphmrspvffllfligiveltncclplpmyfaqsvykrtawwtdlpmrnftsainslsgtdwelapsdyyqtsdnviaseasawttvflptishtmsvwltvalaiqrvinlttnniaskicnltstgrvfililiisfilhwpllssrfilfqpiqlkssivennlrvtnttksvqcllnvvdnlpgivmkchllqpvymifyfyarivlihilpcgilitltiilvlkmhniiklrarlglknknisynsnqckcklfscvckklnstkestsrvtsip…
EWB00_008301	485	Class A	Peptide	mtslndtqtyllndfvdllrlfhlvrticmqglipvvciigistnmlnilvlarprmhsstnkyllavavcdlfygitlilltlrtfdkfetyqhymhllpylmafgnlcsntacwltcaftveryiavsapilarkvctkrnckwiilvlclftfsvtlpdflsytvkwteqfkteeiknldndlnnieevtfngnqthkvnnkitvqqisirgphyiltetkigeiinkngwpiiiiilvvigpliilsvfnglliksilqasktrlkmtkltnevvlpkirygiiyptetitnytkensghfnvdydnecytirnslrnqqllckhknyqtrcksfkqnitssgietneilnqrntldiderdnlpmnvnrayttssfkqlrklyslrrsrtffne…
EWB00_008547	248	Class A	Peptide	meyrisnisvweryndsdlllfktfaphltiveranfplwailgfpgsifsiivwssrpmrrggsaaaavyqaslgvvdlcffiihlhwylhvawqlgvldypvvcetfpvinyliqylsptlaftftlerylaichpfrsqrsimrstvksaikciaimfafclitasvqafvyaynngvcttrpsvedphsigfslytnwtfiteslyffclpitclvlnilvigvlrqsikskrnalivtisew*
EWB00_006475	552	Class A	Peptide	mniytvtmisllllsilffayanptdntmnnnismelhsiirpdieisviimacvvccivtvgiignvlvicvltcnqtrmvyetfcvglavtdliyltmtspitvmqyflnswifgifwckvfnfivqvtvfssafmllglttsrflavvlpwqnlkmteiqaklvclgawlvgiifalpiiifqvlipiprddilpdnitvlitttstnamqytthylteisqtytvtstqsydlikdyftnnnynqevfcreqfptqssrmgyqlfvllstyvlpfacililntcivlklkqknvaeretsqfkrssmsknsvhiknnnknssinnddntnnnisntdesfnsnhktnwfkkkqnkhfsirqkqhesnrsvdihedishdhrqqqrleqqlsndtm…
EWB00_003617	379	Class A	Peptide	milsidgnlteyhpkvhhslstlysvapiiiliigipgnllsmviwlrrlsitvgstslligimcmtdtyviahgclrqwiigitdekvdiriklgcgiplflftfstdlstwiiillcieravcvwtpikfkqwcklehgitalifvilslasvnihyvwtvhvkdnscapkqeykafhlywpyidfaiysfiplafillvnisiiwrmkttnistkhtqntisrttlitnntlqtpsnmitlhkekssktrvqrsarvlrtvvcmtishflltmpivffylfeskfcidnkdwinvcdtiervtvilqminhmthffiysctssiflsdlhrlcenypikccqsvnamnarlvitctdvdnnnnnaincsptlqts*
EWB00_005377	208	Class A	Olfactory	mhrlcqldtalppsysrycpsplrfngtpllmygqhikwheflaipknylgfdihndkeeksttvlqiieslfdilqiivslfsaiclcalliihgktkslhqrlsnqlvmglstsilsllivyltlplvigqinitnrrlcvmiaflihyfflcsftwmstfgislmhtfggihtcqlcisyiklkvtnsskmidsinqkfisnamq
EWB00_010640	918	Class A	Amine	miptingnktdmdesmeaqfttpitntmiiigifltisiivtiignllvvlavglvkrlrtpsnflivslavsdllvgllvqplatfrelhgywplgegmcdmfisfdvllctasilnlcaisidrylaitrplryaakrtpkrmmvmiilvwlfsalisippmfgfkepfisgtceyssniiyqtyatcgafyiplivmlilygrililarnmaqadakqqrvaesmtqfiahsslesepteqmkfeqaqilkqttttntaenksdiiinaehntsinssikekyplppselcrrrkprplrrlsygeelikksldiitqnvkrpqatsecsstmssieqfeqhvkelkqlraeffaapytrhsitinttqlkrhidnkdnygfnlislcttttsnnn…
EWB00_005311	448	Class A	Peptide	mlnnttlmtttvatmlstdillssslnnlnqhittttsdviplltpkcqpieslelfgriygemhgyitlflcpicvlsnicivivlnqrnmisptnflltslaisdgllmmfyipfasyfligrhtrnsshnwavyllfhislqnflhltssyivvviavfrvlyvkfllqchilcsmqrarfsitivliissilsipcimnhhivrnnnqdevngymvtyvdnevmlnylywntaiflkllpllclcilsfmiifiirkqnsrmrklkiksdvifsgnsvkstnspinpltthsdslvddnnetdidknhfinhdtkcnanvqltkmkktsssshtlpvntvlfkkrnlfenerekaenrmtkfllaivfifmitllpqaillflsglvgdcftdtv…
EWB00_002173	496	Class A	Peptide	mslmtadlsnqiptvlimlgiicfigifgnilviivyslkhdrltatlfilvlassdllacvtlipgtmiieylewnidstflckfyyfinntfipfssllisciafdryfclchpfkniltrqkakyvililificsilgfsstftvrveqvnfdnkfnnnnnnvtivhnstitlyienkdyiinsyyknakfecteimklnhtmiervlyqivqksqtssyilcilcvvtlyiliyrsvskvfkkrlelkgvkrgvnekqtdnttqynkqnnnkfnlrnhfnfrstkhsspvklivtnqentihysenttnnnnlssslkciettknlpfisyntnkiksteqstnlketkqqqqnhlkqqsirsnssisingsnlmntqhldsvinqpialnyqhc…
EWB00_010076	208	Class A	-	mlslkhiviiishviqqnlsyttnnsrllnntkilnnnnnnnqiithssmnlnntnvnnknieqlnkhrksignklkmnlsiknikestlwrelrsasvlfvvavvyiivftpalltanklvqfnllayntyylnnmsnpliycfmsnafrkklkillfnsiislkcchnkpyhhhhhqqstttaaaakstsattttlsiesastts*
EWB00_005591	500	Class A	Amine	mlfikhqqvnnlyiihalhnnnnnninttnsnissisttisnqltssyqstqsfdiiyiilniikgilysliiisalfgnalvfiafiqftrlqrirtnlflislaiadfivallvmpfnaimsllnfkwifgktfcniynatdvlfstasilhlccismdryiavmhplnyesrmskkliiillcltwtlsfvisyipilmewhkpfnefihinmnknneitimlndttelnntltcyfnvnpyyavisssisfwipsiimiivyirifieakrqerkiaqlhcphpqlynttdnqqisssdnnscgilinnnnsnnmnsfsqsihytppinhlihsshftnsiddvkftahikihheskaartlgivmgaflicwlpfflwytitnvcnycsypnsl…
EWB00_000914	962	Class A	Amine	mkisvtysnsafviisiiflciilltvignalvfaalfrfkklrstsnllignlalsdlllaitvlpfsattdatgvwlfgpmmcdvwltidvfyctasvwglvtiafdrftattfpiwyrgnqnrrrvicymlfvwilsgliclpgllgwgskefdknrnnasiiitylspgifqnlneskqkkqafpststhvynpaleyyecvlfteshyivysamgsfiipfiimiilyakiffilqqrtrlirqsrrihkpsqcviihdtmdqqsvdkmnindegnistsnvstsiitvttmnpiitnikiavdapsrnsliyekdskvnetiqhsfsstygspsasstnsycccccpctctcscyqcgrgchyfqssttnntntdsttdwnsqlvhnshdphi…
EWB00_000470	289	Class A	Lysospingolipid	msiiqnntnfsfytnpwtllidcenvrlgkvnasqrlcvlstidglpyatngqiyfiptastieickffktitgftpcfktnmlittmldrvfsifmpikygklsvkyawfcvvitflvsvgltmpmpiysefverigtlicwptgdmrawgmyslfalescllqllinaflslvllgkvyswihqrrsivnqngddgtaqlsacaillcvsciifvltiptglsfcvpqslqyedtrvfesirdifmvigqlqvlftttvywfriptyrrlficilkckdyrkelks*
EWB00_009847	579	Class A	Amine	mnntkiysqstklmnehaclwslktlhdlpssytlknepintnyviksigissnpswitwatiipicivictilgnsficfvtlidrhlrhrsnvffislsvtniffsstvmifsimynlinpknisddvvklflcldklfctvtilhlvvmafdrfihikaplkyshrlktrcicvtliglwllsfliailpiqlnwqnlnnnvcikktnkfvttlytnqnctitsyeasqsssssssssleivssvkfispstyksekilscmhkvdafyavtnaifsfiiplilmviiyarlflltkkhisrlnvcsnyityhesdehlnskqillsiqsspkisfkrkslfntrniyinpnydinnslrnslpvttdiikmpsrliksqidysfrpiniaskhgl…
EWB00_006244	485	Class A	Peptide	mdnytniknmiimnetlsfnetlidcnqmlnftqfihspltiisfsittfinlgiiasnlfmiiillitknkrfdatrkflinlsiidisialyimpisimyiilkmnwiscyivcylwiifdvylcstnmfnlviiafdrmlavkyavkynqimsptrvrllilliwllaliiilplvvyiiwsqlstttttttttttslsssstidiinilshnnnnnkqllhsynyynkclqyqcslinvsvyirlfitifsmylptilmcyfyfhvfskviinkrgislgllidkdsvyhrrsdkkntspkqsinimnsnvddtlakinhtnskrdkfvkdnqskcsflrvhvggkqlqlgnnttiitnyhynsnvysnntnnnnnnnnnkdkdnndmsqteksi…
EWB00_006249	397	Class A	Peptide	mealvnwtelftpfdtlidcirvernltnannflcglskvfgtllayifpfigtfnfinnsivaavfliplrrenryyiflgilaiadiginffigwlwlfpsfgvpfatsgsvyyfiltrsvescrlltflqtfwcnlrgivyiilafdrlllmyqplgqkipskyltiilliiafttsiaisipigiyygfkkvrnffscwyidygrflsfyqvllsnsclfhlaivslfdilllvkiirwsrsrhkmtdkastlnmkqisptitllvlnavsfvsslpsgvtymilvcmtdaslefarsitfliylslilmmlqsafnillyyvrmekfrqvllksflchcihtrlsssirsstnlllrglgldggggggdiggvnlftstvymyndlklcik*
EWB00_006250	409	Class A	Peptide	mkwtlaesyhqitsannirvvnyskhrqqfiamvcglltrikqlvimnpvnnassfytpldtlidcmmlkhghpnaskllcnistflgtymayvfpfigtidlisncivttiflrylnhqsrqfiylgvlaisdisidiaigwlrwfptfglpyasfgkvyyfisltssiscklymfcqsiactfrgnifmlmamdrllliykplvfkrhpkcviflsiisvltitiimslpviifcdltqvanlrvcwyskhtnvlivyqvlfsntclvqlslvtlidsmflvkllkwsrrrrqvtdtntsemknisptvtmllihifaflcalpcgisylllvaleilrhnvpkeffhfillfinigwtliflqssmniilyciriekfrqillkplidccnkssgn…
EWB00_006251	364	Class A	Peptide	mnpvnnassfytpldtlidcmmlkhghpnaskllcnistflgtymayvfpfigtidlisncivttiflrylnhqsrqfiylgvlaisdisidimmgwlrwfptfglpyaslgkvyyfisltssincklymfcqsiactfrgnifmlmamdrlllfhkplvykrhskcvifltiisvltitiimslpviifcdlmlvfnlkicwytnytevlivyqvlfsntclvqlslvtlidsmflvkllkwsrrrrqvtdtntsemknisptvtmllihiltfscalpcgiayllsatsritqheipkeilhysllfinigwtliflqssmniilyciridefrqillkplfdrqnkssgnsktttlfpnr*
EWB00_006272	771	Class A	Amine	mcdtstgcysglytilnystqlnssqreellriyweevaelenqseipitllivtilifmsmilfgsfgsslviyvvlrkrsmrtrgnlfilnlaisdltlclitqpfnllrlltgnrnwilgqfmckfsamfqgtnifvstfsitaiaidrfqciiyptthrgnintaikvnyvtwimafllasplvyfshitqlhhlqctekadnptvqkfkvfyslaaliiqymtplvivtivyyriclsirdrklraiqkmclsqivrmpidqqtiqhdnalqinnnklhsciktcinnsnesnsnmyclsninlhdnihrnplekhnpikspipsiskssqkeaidrrhrkaiilstmiaiifflswlptntmnvisdireliivtsidvamkklklnefdeyl…
EWB00_004859	366	Class A	Peptide	mnntttssgwrfidspydtfmdcnayysgnpnaslalcvtssmvgaiaiyilpfvctfgiitniyigyvflfqfkklnrqsiymsiicwsdavtilflgviwmipakglpyatnghvyffiiyqsvglcrfyrgvysftstlasnlllltsidrclciyyplkyrtipvyyawylvggvsllsficiipylvlinfhnidtfttcwldenqvflqifsilfnnaglvqtmivlvlniifmlkmrktfskerladpqsveskewsasvilfilattyllfglpqcaaylgafffpitmnksqseqsvrlayniadiswecifaqnasaifvcwqrmhefrqvfyrlflkgplqplrkyihethsmh*
EWB00_008902	422	Class A	Peptide	impciknnskeflieeiimlnfrayaiplfiifgiigscfvinsfyaiqklqpsrfniyiiwiaifqivdlitnsllddflgrgltwasdctifikldtissfsckimnyvpytavlisntllvifsidrlitaykpirfrgdicliiprisiifviftclilflpqliysdliindntssfvndtcqyvnslyfgvqyslylstigghilptiliaiiniiivlrlhvltktryilqnkynssihykhsdnnhyinnrlyhkyslsslllslhhtkqqsneyhtihsemkriighlivtsifllfsiplvvviilrqqsdfqnyakyypnyakrlihlsrlfsslssiicscyfpiflifipnfrymvylslyslplikttnyaikhseqieiklsnr…
EWB00_008900	382	Class A	Peptide	maynltcfnsdtdftyegvimyrfrayitplivifgitgnilviiifiimqkkspcrfnayvigitiaqimellfnaflddflgrglawltrcniiikldtyslflckffsyipetsglistnvlvlfsidriitvfhpiqfrgdrhlrfvhlgiisiyiigiilylptainsglvtnqhnytlcqfvdplkfsvqynlylsnigatiiptliafittiiitvklhkifkerdqmcqhgdrntnelrriaghlamttmffilnipliivvllrqhsdysyyntlnpkyanklkhlsklfssiksinaamefptfftflpsfrvhlyclcrrrktivkdafalhrmrkswkktltrnfvkstalhiqdknkpiiktpstnqn*
EWB00_008897	516	Class A	Peptide	mtllsnhpsnclksltneelmvynfrayvspllaligipanifviiifnilerhescrfnlyaiwmalahliqltvntliddflgrglrwatdchiwyqvdayssftcklftylsdvsaliasfilmlfsvdrvfsiycgkrieeiihlsiaklcifliyviclllniphliyadlkydsteetscqyidpvaggvkyvlylyiigvtilpsilifimnililcklkttikhskligyhdkqshnelskvithlaisimftclslplvvlmilrqkvhfnnyeliypiyaykiiqlsklfssvdsfnhtfdfflywallpvfrqtlhkiflntcsiilcnykknnignnchnnnnnnsnnsmnvikrsnpniinnngnshrimksqmknisndnnnqce…
EWB00_008865	823	Class A	Peptide	mcrlcnqsniiitlmsidqqmevidsytlyadnttnvtnvnisninreiflnntviddsnvwktilpgilliiaalltvsgnllvclaflrerymrknltnwflvslaiadllvgiivmpfaiyhtlyeaywpfgrdwcdiwhafdvlsstasilnlcaialerfwatenpithtsmrtrrhcllmlasvwicsvlisfpailwwrntkdylitsselcqftsdsiylfvsscvsfyipltvmlivyariyrtasnlmksfktgekiviqsnskpqllpcfnvnatnmfneqkqnhwlkqyqskmksndhitsqlsmsqrdrmilrihrggnvtnnynsktsnplittkfktyskhsrlsfnyfekefikrrkmndsinytnslclnkhksnivpntnt…
EWB00_011090	420	Class A	Peptide	mnntseyhemlmnhtlgveiessspvmtmivavvypliiifstvgnsiviltvtrssamrtitnlfisnlaasdllmsfvaapvtpivfhmknwklptflckllpvtmgvsvyvstltstaiaadrylvivhpfktrmsqsicgliiagvwlisvlislplgiytkigidprnnepscmeswphslsrpiytvitfilqfvapcmiisicyyrvscvlrsrgstkigcgrksrekeeleikrnrrtnqmliamvvifvvcwiplnvlwivvdiigekaegsvyfhhtfilchmtamssavynpllyawlnnnfrqefkaifqcnsrlcskqqtlpslttirqqtqskfitgyayqqnnnnnsnnnnnkqdhticsneenihfstkinksidkksqghts…
EWB00_011285	486	Class A	Lysospingolipid	mldgtlwieynstcsgnrsttgitkleyslpilvlsiialilnaicisvfsrqhrksvmrtsllvlsatevlfhlfvcieyttqlicssnprmisatefilfalinwgsdcslctrnwcnvlitsartevvvypmrkrrilshssikfiygflwilsgflgivrafydyaivcnqkndyvndmsissvntpllslpisndffdstktvtyidalldqyviinyeaycffifqviaptlivlimsfiisfyvspwrdtkiievtnvrrrhqmkatrtilflaisflcfqspsfilviiqhytnlkiefqlaklvadllltfdsiiniliyaiglpgfrdylnrmficlyslnttnnnssinnnnnninnnrillnsvaltqvefhsnacndnnnnnlksi…
EWB00_011229	570	Class A	Peptide	mnftqynfstkiiqtngsfvfptnnkplihlttepleiylpsiiattiflitvaiigtignslvvwafkkqvkqgiisglfilllacndlfislvvipctlyldiwtgdtsdwicrahltmkgfvvpisacilmliamerfllicfipgiqmkrthiiisltiifwigllcavpmglhvraidafkerdelldlntlkyglstlendewlnqlrvskrcdkddtyindhlywyhqicvlilflalflgtasvyaliflfvwrhesfmyekygnsnlkgswvrihatpnssvsinlsirnpikkrisfrkkinkhnrlqneqdkqgsnvyehekgeqieqqnyhqrhsgeqssrlplspqqqqqqtlginptlidmttstsfvtsnldrlscvclcegnd…
EWB00_005569	701	Class A	Amine	mvatlvmpisalneisqkwwlgvplcdiwtimdvlcctasilhlvaisidrywaitrisyirgqrkgpiygmiiivwilslaislptrfhisrdnnlyndvyagecninkeyaftifstvgafylpmiflisiyariyyvarkriqkrhfrsfhstaskstglcfkcvnsqffkcplkiyiensrslkcnayldvistnsdkepslpyfnedtitcvdrynvtphsnclqqqnvmmisnkvqnietlnktsiyecnayancpssplsihkanittkmrmtntetslesldyfnsdyeykqndtnhsikhklksyqtiqsenqvqstrsyqssgisqsqinlitspllldfqevtnhltyikypfsysieqslntvmfhdrgdhfndsvhslnsnnsnle…
EWB00_002285	328	Class A	Peptide	miecipslltfinqtnksnekfinyglikfgtefskihgplslavctfgipanllniivltrrelaqtatnhlllwlavadlllmiiyapclyhfyiihphpmknpiftpsklwiiyqeivvscalmfhslalwlavllalfryihvgfpisgsryttrkrafisatlttifcifvaipnilvnhsesclgpifnsqykinqhfntnvqiyyyitsepdihesvyhsielnssnltlkqfnswrtkqlhnfnvwlqavitkiapsflltiltillinelqkaiqrrkvlfnqrdkslnifkkshkqlslsinqttslstinnnftii*
EWB00_001259	236	Class A	-	mnmnqeicplchinknnnhfiqqqytrksdsqltieqtkfkyqyyccipslktmntiplntippqgqssttnsktqsndnsdicrndnnsrktnrnklslkykykqqssnsqqqqqtqqnekslaqrrqttftmfqslsnidmqnrkharkalktislilgafmicwtpyhiivlikgfcddisthtscvnihlynlsywlcymnspinpfcyalsnisfrrtffrilrcdfqkr*
EWB00_007388	341	Class A	Peptide	meqynkttdyshlvgsfrayispiiaiigilgncfiiiiflqekiksrfsiysiflaianiiilimntliddflgrglyyatyqqiyfkldtiskfwckfveylsntmyftssylivifsidrlltihqpitfysiyhkqwaliaciiiyllgiisnspllfvqtlmidkssrtnftcrmisehpiakftitfetiatftlpfclvlilnificiqlwtlkmnriallptdssrnsmemgrvfghlalstvflllylpmvcfvlirlsqtllhvdrhklyamriidlsrlfssvkditygvnfflyliflknfrqrfnhlicckmmsprrrttlhrpher*
EWB00_010977	753	Class A	Peptide	mnnpldyefnsqllpqykeyqlfslnelcpqelkqiyynqtwliniteeirstmeqlnrpcekiqrfewmlereyfvaitmgllacfgltgnllsciviikhllkfsetfilfvflsladslvvimqtidayrnsvavdfytlisldeishpsnvwrrdwncklflyfwhlslqfsawlvmaltvdryaslkqfyisrsrrslhcrawligggiliflaflnlpfliyvksviyempcghshfcifinptedremtevgeqtrvdeldhfingtllfsnqsfeinqstdckhvlalhnmfteppmetkssikspffnaryisiwlsrqhlivfgfipytvtiifnvllihylrslpwfhpkqkcnttvnaendikvnskisicltkccmpmfqwsekfk…
EWB00_007147	931	Class A	Amine	mkyslcfprdilyciivihykfynvnsenklsilndgvplsrikssidvsqdylkwsekqraqltlatnkstayktihplndltnaiehssvpysgsayntnkrtskqapdelthktntenveinftfvntsdddnitvstivysgttsvilalltaivsfitvvgnilvlisffveralrtasnyfiaslavtdvligvfsmnfytlylllgrwplgrlscdlwlsldytacltsqytvliitidrfcsvripakyrnwrterkililvaitwiipssvffttimgwpyfhtdsnprpdyecyaefatdpvfntvftvcyfwvtlcvmlilyvgiyrvaaalqkrsdekrnrvsglitdngqkttkstqlnsqtesrnvnqkssnnhshpynssiaal…
EWB00_010817	348	Class A	Peptide	minnttylyisqifnnvsscyfvpsnidwkatnniitcflsfatviiffgnllvilsvatrnrlrrvsdhyiaslavadflvsvfvlpfaiirqnvgywpfesaflcelyissdifmcmssilnlccisidryiaigyplhyitrrtrqistymisiawiipslsilpplfgvdkhvtgvgccyisyskeyriyssilayflpitligyvhirifciigerskvfkhlkddskkqdvwtitsckcrsissihsgksrseifyagsckrigkslysqenrifnreiktvrtvtivigcftvcwtpffifylvtwlgylnsifnpfiyafcnkeyanafkqivllkgcr*
EWB00_010135	347	Class A	Peptide	mnqliysdnsshdnvyqsngyhettycvlfarnsnsnnntidlismensiisewrlalnnviitlqiisailiffgnllvisavvttkelkritdlyivslaladllvaillmppfiirqnvghwpfkspelciywlsfnvllctasilnlccisvdryiainypmkyiskrtrrtalymiggawtfsflvtlppifgmqhhagvgncsirsdmgyrfltgttafiipflligfiyvrifwvirqrskefakgkfsadskehrhkskqktvetvatvvccfilcwlpyavlhfvegtyeclvserlymvlswaaylnsmcnpfiyafcnkeyltafkrllhirsnv*
EWB00_001560	489	Class A	Peptide	mscqeticalisgtnynftnntvnltnvesekpgerwfifnviiitfqvmadfliffgnl lviiavattkglrrvtdlyivslaiadllvsvlvlplsimrqvfgywpyeshvlcliwls fnvflcsasilnlccismdryiaiaypmkyiskrtrrtalimiggawtlsflvtlppifg mqhhtgvgscyirsdtgyrfltgivsfiipfllvgfiyvrifwvirqrskefemgkfsad lkerkqgslnflfsrnricadhvgrveqsfsscysnqhrmfmlrdrrfnvcisrtpndkq eqfkvvtykpydqnkpervqsvlnelqtskhcaesvqmiqnpfqqhktlrsnvnllsnlm shvrrvssethtsqaidtktskfsgeslctvdn…
EWB00_010559	567	Class A	Peptide	mkscqqtdctlniiqytnrtnqsdsirleyltkswipwksvvnwaisfflvlatgtiffgnlliilafitnnrlrritdqyivslavadllvailvlplaivrqnlgswpfesdrlcqfwlsanivlcmasilnlccisldryiaithpmkyfikrtrltasamiafawilpliimlppivggnqhtlgpgschitynkayriyssiagffgpflliayvylrvfivikrrlkvlngtsikslsqknfksnietiskpravvtnlkhifenikkkairnnnvqnhsneskgiclysrckfqsdeflynhifrddrlnqkqltncfendfsikihdnhddllnvkinkkdsktsikildyfqinstqsanrttkviqilhvstpekesqklnrnclpnfs…
EWB00_010557	162	Class A	-	mhinthyyrrgrltftreqktvktvaaivccfilcwlpfailylfegmcecllseniymatgwaaylnsmcnpfiyaicnkqyskafkrllqietlltmdstiilmispkiikhppflhnqstvsaylgqsyyiihilnqlarvniltiifgitnnypvns*
EWB00_004544	585	Class A	Peptide	mvqssnlnsliaeeeendqklvlqnyiptlvviscflvcisifgiignwlvvhtigrhifkrffklfenclrilcycfkyqrkresleqvqkcchsqqdilqqqsnsdlksrqsrtyslvpvsqlsndvsdekvkhhdcsltsvnnipgvgvyqstvnenyctgnripikpstygkpfvvhadlnsdlliillavndliiclidipitifltvwetrtydficrlhvilksftltvsalilviialdrwllvcfvpcvimtkncvkqliigtyiigllwaipmglhqgvhtyfkistvdklvssgseanivfhelnhmldtkqselngnisdnsvisskklsltyfstqffdlitsftnygycksderfitqgdyevyqlsilvlftlifsliclfygy…
EWB00_010926	612	Class A	Amine	meagnyfyvdlfnsnnsnnfseqihlrnsaavksitllgfiiiitvtiggnllvlvaistkhklrrnvtncfiaslaaadlllgaivmpfavidllrsiykeclpkeqqdqyviwpfgqawcdtwhafdvlsstasilnlcaisveryvaisdpfnyplrvthsrcilmimltwvcsilisfpaiawwryssnmynvsniisvsnteclfssdrlylfisscisfhiplivmifvywkiyqkangllktlntgrrliyrkslggeamilrvhrggttktlpsvlherilpqdsnatiklssscsrdmlrkqppvlcsaeddnninnqeilrckidedkslkkrvkfnqrnitesvdknstystlfcgcykfvfsrlnvnmsmmqnddiltastvtqntd…
EWB00_010933	412	Class A	Peptide	mtdrfnislnitlfkdfplnreynnntmfskntkdiivdehlqtigliillvlfftiiignltvlgvifsrkiktqmkifiinlaitdifvalggilpeiiwnitigfyaptvvcklvkymsttitygssfalialsidraeavcrplratsskfskkthaliligfawlaavicgvptvflaqkvyegtqyencrfdfskispqlffnglvcipnifsayltsiamsvfvipafiiaachivivikiwhasksrkfrindlpdlrqkqsqenqssnplslttisisnkklnefsvdkkslrmglsrrvnrkhvhsncisrakvktvkmtclivstyvicwcpfmvwnllvtygymrryapylmkyspiiqhlvplnstvnpaifwifnaenfirrrrr…
EWB00_011066	187	Class A	Peptide	mavrmmrnwtvvlvslerwvavckplhapsictrkkahvaitlivvlsslyniphffivdavpllcypnedneandlnsgyynftdlpkgiliyhsairpwvnnnyafrliyrlisytilivilpnviiaifnvllirgikyanqrraqiiaridcanrqfeqcqlsyfaqrlssefakttsnsss*
EWB00_000653	940	Class A	Amine	mnsttennftlkhsyfefharfglerlwitiivlcllilctiignvfvvaaillekhlqgvsnyliaslavadlmvatlpmpvaaiyeisedwwlgealcdfwvcsdvlcctasilhlvgialdrywavtnaeyirrrtgrrigimigifwflsvlisiparfyttrsynysgyssnlnikeppdcrinqehgytifsnigafympmifiigiyariyqvararirrsafkqsvstslcmsqrnqsyqrqpnkqqqqqqthsfkqylttiwcchcqntkdkdsikltysksnpqsdtntnqenpssshvvdtdctmigrnttthtiipmkttemliskksnayfdihrkfipyaddvenksvyyqspvnltenncntkiialhncgeqnhiisgynani…
EWB00_008296	542	Class A	Peptide	meekihhttdeinhlpftkgevtflviifaavvilavvgntivcillrfrycnifkcftttlgckkksslskshnhnnannnidpwvdecqssqhecscgktctvqtthryvifksmhrqqdssagnytgsitlsnniyalpnekrnqlttkqkwkannylrgmrtssitslflfnlsladilmavlcipmnviteivylwwplgeplckivpyaqgvsvfvsalthvliswdrfvlvffplrprmtqrkavcllvgvwilaliiplpvpivnrtvkrdnetfcvedwslllssiktinmdnftsleqikneitlqlfnkpitlqidvvytiilmilqyflplgmicgtytaigikvnrlqtpgerdsardqkltkakrkmvkmltlvalmyglsqlpr…
EWB00_007526	451	Class A	Peptide	mrppeiplygkiiiaivvsilvifstlgnslvlcvlnrkrsslhttsiirmtftkrsvtytflvnlslsdllhilvcapftlvadflliywpfgeffcrlvnylqgvvvflcafthviisidrltaircpiwrrrqlsvtnarmilciiwlcamiipipslivcrivvdenglthcqevwsenfignqsfmntsylinesssllnqketiqhfsifnqislelvynwlvmllqyilplsviivsysaivcqvwmssvpgesnvyrvernreskkklikmvitvaflyavsqlprhliylitmnkpdafqkdtiiytwllcqlsawsatcynpivyiwmsrtfrrgvidifhsicfclnvhnsvqytsnhcnkhyskhhinkhnqhfqsncqkpysttty…
EWB00_003756	325	Class A	Peptide	mdgwcqrislsdqiynelmiisnqrsidwtsimtiiiakitgyfnrlleisevklpinytldnlttvkpiinvnstefldnlpyqsiqsslpdvitmawsyyksmnhkeqqsliniiensmrsqqiysrnkiayrltlkngenndlfhehfssqefgkleidliffillgglflvanlllclqgiscmaylficsytcikwsgkriffirfmaisciwfwtvplwvlltanyvyhwyietlirvfdelihltgfilmmiilrpdrtnlifpyhtntitiiginkqnddenrqhkliteqsisnisssisttsphvsnihtknit*
EWB00_002058	175	Class A	-	mtqfnywfkqnlqnfiqylthfklrmynlsktthssaninhqnhinttnipivhidldtssaksiqkicnnqspkhftlknknvlsqkekkatktlaivlgvflacwlpffsvniglgmciylgpdeygvcelagrlmssctwlgyinsalnpiiytifnmefrvafqkllhik*
EWB00_005479	497	Class A	Peptide	meanhtisttnlptlviliknicipffliififglfgngltviilqskrlqqsstliylsvlaivdifylltgllvtiinytflfpsdirhfslisciltpylsytlaylsvwllvsvtvdraiwvvqpfnakrvcttrnawltifsltiilfsfdshffwtmnynidsvnasinttyykctpsyftqtifpyidlllvcvipclfmlvangliaiqlkrmnnfnkrrqnnrlilnhtslqqqqqqseihstvknpsnsapdkltydsiindnfatnmnsiqypqkryksnalkhcvknsikgrsninrsssltamllainmffmisvcpllvydviyfafdlntwiekdevirgvlvfgierfvyvlwytnfavhfllyclsgpqfraqvkhwfqscc…
EWB00_005825	689	Class A	Amine	iimpinellksqfhqcnnshdkdhisflqsiisaillslicllgiignslviivycikpkrytgryinnhtivnnnvkqtttttttnkpqenfssdklisgkstlklspppppppppppppppsttattrssilplrkntlnqqnlilllafidlmtcvfilpwdiyrvanyahdentpinslyttnennslyknisqndinntntttnntnnpvrgfyanyelnavltllrniifacegsllaaiaferymilvqsnicqstycclslnntknqsnvmyssklptifqrntlkhlntsnnnnhnnnkkqltwkpmniilplnrinsyksnelckpttyitsilitvtiatgilefmliifdlnqwncqltekfrefinqiyilltflsfiiitylyar…
EWB00_005702	422	Class A	Peptide	mitttltttimsstmntmnntcidhfqwlevfhqnyqrihvylclllcpigviantlnvvvlcqarlrsptnlllsvlavsdgfvmfiyiifdyfylmtprltdgmtkayaqlllinivlqnlfhafsawiivavaifrliyiktgvraaiycnmfkawivillvlissilltipfmiahqvriksndlptltslhstqnfidntmnyqsdftststtttttttttatatllyevdyttnknlriilfwnsailvkalpilimttvsaalissiresekryrilrryhnyknfpttlettrvdsfinnehkdekmndsqrpkhkfnsqhetysggrsanqttymlltiiilyivtylpqsallllnnfqgecfsatvyerlgdfldfltlinnglnfil…
EWB00_007624	453	Class A	Peptide	mniteysedvsypfilnlfiinksttctemeslpvsglfsfyraiglllgplntllnglcvhifnhslwkksvmsrilkglsiielgmglslfihalifsqnstsshsqqnvfninntinntytnydqqipyqhqfelnytetnayikticsffimtissrllvafqisrnwsvvllaayrydqicrpigtpsafpreriryilmiifslacfiviprifesgivvcyisgsvsndfpllinyklyqilylglvmfivqsggpvicvcvlsafiiriiakrrrfhrekekrsarnllrrqtmeietnqtnlknninnnnnqivlqrnsngltkdlierpapsgdklmftvcitffiletpaffskilnpyleqdyplidltlsvianlliyldstlnaf…
EWB00_001773	139	Class A	-	lileygffsiqciinlrfiqittlcisvnlsatvmlcclffpklyiiylhpeknvrrltmnnmtakqkfanlikqksstnvyvssyasdntsltvsgstrtgiqtdsdkgmltsptgaiqstvtntnylklgkinkfq*
EWB00_000684	436	Class A	Peptide	mnesflqnnyseflifnqndnishdiqfilswsltnlsttntskqiyyffnnyvntllknpykrillalyililifgtfinlllihtirklrnpkslanrrmllirvlcdlalawfgvpytaytavyknwllgnimckisafliyfivalnnfllvaiclnrsvgisqngkhltdptvsvpcrvkcllvaaglsaliiafpggivseqvqiklpetmkiyfdlntdisemipmicmdswsreaqlaydvilivaiyvlplivvclsqrvvtvhlkqsqrllmlsgyrnttawtrrrqrltrlcvlmallfvlswspnhvcnlltktfhinypfteilldysmclamsnavtgpllliatcsnyhryifrffyrpsitshsntsysmpinsihsstgigl…
EWB00_000676	360	Class A	Rhodopsin	mhsnrtieslrpimkdfdsivlpywhkfelpspyhqyaiglfiavvgitgmclnllvivfftmfkalrtpsnilvinlaisdfgfsavigfplktmaafnnfwpwgktactiyglggglfgfvslstiaaiafdrylviatpfesvfqttpkrtilimlflwlwsliwtippifgfgryvtegfqtsctfdyistdlknrlfnigmfgfgflcplflsvfcyariilivrsrgkdfiemaasskagnqkdksanvsstksdtfvlkssaillgvfllcwtpyaaiclmaligyadyitttmvelpclcaktaavwdpciyafryprfraifqsrfgmfgksktgqtsrkelsttchvee*
EWB00_000676	360	Class A	Rhodopsin	mhsnrtieslrpimkdfdsivlpywhkfelpspyhqyaiglfiavvgitgmclnllvivfftmfkalrtpsnilvinlaisdfgfsavigfplktmaafnnfwpwgktactiyglggglfgfvslstiaaiafdrylviatpfesvfqttpkrtilimlflwlwsliwtippifgfgryvtegfqtsctfdyistdlknrlfnigmfgfgflcplflsvfcyariilivrsrgkdfiemaasskagnqkdksanvsstksdtfvlkssaillgvfllcwtpyaaiclmaligyadyitttmvelpclcaktaavwdpciyafryprfraifqsrfgmfgksktgqtsrkelsttchvee*
EWB00_000677	409	Class A	Peptide	mkqnltfanlwpdddgftalihphwhkftqpdplyyylvgiyigivgilavmgnsivitlfvickqlrtppnmlivnlaisdfsfalingfplktiasfnqrwgwevvsisihgnhyvlksvymdyfefisacelygfagsifgfislttmafialdrylvitqtfetfshityekvivmivitwiwsalwsippffgygsyipegfhtsctfdylstdlpnllfnaglyilgflcpviiiifsyyqivktvrlnelelmkmaqslnaqnlsvmktgklnnvkvllnktlaitvlnvihltdvllpinivflcdkkadieaaktsvilvllylmswspyaivcfmtligsrdsltpfyselpvllaktsavynpivyavkhpkfrleiekrfpfliccc…
EWB00_003454	272	Class A	Peptide	mftirvcqntlieihyelnldyvelqfelytaimfplrprsklktvmfaitaiwlisfaiglpglvvatvvpkhlsslnslanstdslvmlkqieensliqyisndcvlnwssewseaydytlfilmyvlpliilaatyipisinlwfhrglgevtraqaqnvrskrravkmlcavmlifaicwlpyqlffiilqltptiksnhrlpvvficcywlamsnsmynpiiyilmnkkfrkgfytafsclpycreyskkecnskikattihtlqv*
EWB00_009094	397	Class A	Peptide	mksslfwliwlfvgfvggnnltnqdhinassvvtapyiypprtnpvssgspclqrfrsdelnlflvfarivtpvvfgmiliigfvgnllvmivvlanaqmrnttnilifslavadmafivicvpsaaivyvtgkwplglslcriyyyssyvsvycsvytlvlmsldrfmavvypiqcihirtqknttiavvitwtvvlitniplfvdailvegppeggesscvteyctyswlvnfdsqtnmardnrrggqmffllfflfgylfpfviicllyislilrlrcgpsskmahsaealrskkrvthlvvtvvivfgiswlpihtifliqyyakdpgtdlfriiqilgnclaygnssinpilytflsekfrtafsklicnrksnsrvgrlkqksfdnetgt*
EWB00_009468	462	Class A	Peptide	mnnfisvypnaqyntwstnslyyvngttekiissynhgnyiiiqkneasiflitlvfsvyiitmlssfigntialiiflrkskkscikfhtevrqftanenhsnlhsqncchsfanrkedesfitplnncnhtysikknvdnsvektpkhlhhiirntcqkqsfytnatfnyylaslaisdlfmglfcipftftqiylhhwpfpdlmcpivvyvqlvmvtassltntiislnrlfgiinplridhwrsrhqhslticiiisiwaiafsgstvqlfatrthkqeetqnqlelhggystdrklcqeswngddykrsiytvvlfliiyiiplgiqtstygyisfrlwnrktpgesikgvenmrikekkriikmlafivvmfgicwlpshlffllqdfsqlfr…
EWB00_010833	488	Class A	Peptide	mnlnitncstlidelkhiwiehelgpkrmsvtrqtligmvyiaifctgllgnlatciviarnsfmhtrtncylftlsvsdllllifglpfelqtvlnesypwkmgtifcrfrifltelcplvsilvltifsverylsichpfrkilrfsqydaghpcirtshihnvnskttrsseriskvpnsqmrnstqvhcsnnqshykrghtpyivqinalkscflmiicvwiigsccavviaglskvfyavslptvdafinntrkdhyhikliqsyqtpdcllnseiwrpgeilsdsavcapsndsewagyisipvvlqlwtflffftpmvimsvlygliaiqlshsnlglrapskfkygrdqssscntskvrslgsgrkgivrmlvavvvafficwapfhlqrv…
EWB00_002038	643	Class A	Peptide	mhrqlpftttsgnnrdtlltmshkytellnlctsmlmmntitinmnktftnnwteetnvknnltnssiiskfnqlsitqshnfpttefqsheskyqvsspsllfdftsdlgktehsshripswrnfliciytlfticgatfnlilifallkfrkqtlshnitnlfvlclavsdiflcsvsmpiqlyyemtehhkpstdlcrvlfssfglpmyiscltilliafdryrlivyplktqltpkaafgliitvilfsalnsipvalqvnseglndyhycveswpspqlrfaysvsifailvllplsasggfylaiyrrlkqrpcqlnvskeaekrkkrttsllvitvvcfaicwtpwclyslllevqallnvdndlsstsaydltkfshlfnlsqyindkdde…
EWB00_006332	356	Class A	Olfactory	mdysdekfrntqwdtfegcdssivntsnliiqndrvmcgvsillgamsgyllpiisvlglisnafisfvtflkiklmprhmiymafvaimnsitnivygwlwlflskglpyvtkgkvyfiinnaspmacrlhryfysaistcmcnllvcaaldrflciyfpilfnklpkfyvwlacgvvfllsflmmlpiffasgwfyvdtriqcslepnqyvvrlyqalfsnlgciqslmlvslnlafllrirkhlkgtsirklsltdrrqlhttvfflvysasytltsipqavayiigrysdiknslneskfaiyianllwnlhftrelfdffiyfryfktfrlvvlgicrpcckvkikplee*
EWB00_009085	355	Class A	Lysospingolipid	mdtnftlstinknislipliyyslsykllgtisltiiltvgvignilvmlvltlttklhtptncylvslsasdllvlmtsttlmlqelyqpynhwilgnftcqlsvclqylsvdasalsicafsverwvgicypmrahymctikraikiitgiwiftltynipwifmsttviqyseygsfytctfkfkrtaykaiymcdllifyvlplfitsvmycqiswrlfrtdnkgislvgkhinfnqtispdkkdrsyaiinesqqnlklrkvisrvrarrqvvkllmiivilfasfwlpyrsmvvynsfslygyhdlwfrmfsrimaflnsavnpilynamsrkfrralkrllkcqkvi*
EWB00_004395	1148	Class-B	-	mecdsseaislrealrinpsasiesdstlndqtqfvskceqvknkginvegvsyadpstpssnsatysslqvpctpasttqghsfirrtlhkpaychhcgeviwgllssgfqceicnllahercqtvvsspctsvaplhikspvshcwsdlghfkrkfcnvcrkrledslsvrcevceyychvdcqdysindckqgatcspgkpvcsprqthhwregnlptnskcficrktcwssecltgyrcqwcsrtghagciekvddecdfgplrdimlpsfcvslprmnipiehvigvtkrprgraisadwsssgeskedswqdtrspretidrassdeyvcvfdgvgalkrrscrsfsfsksmstysavkrflktfhlsgtpdyynvyevnehdgtenklnyhv…
EWB00_000556	586	Class-B	-	mdinalllcsnsyknltdhlesmnisycqptvnsihqcwpptsagqfaklpcpsnvtgfhysenddsfrecflngswaefadysacsiiypltdeffiflcfligyiistisvisgifilqyfrslrcvrnnihthlmiaillrasswiclailntttllysqavnniltcilafgmiavyswmliegvhlmnilfltfivrqlrftcysiigwgipavltsswaitksiklghsnlwtepttsdpegilvvtsilitlavnffimfitlfmlltklhgkasgivdtgkirgsriskkqhhlhgervnkshtelqitdeddskqhhnqtvnnsavsnnnnnvnstdkvinvdiqttapiaalttsttmartpkdivttgkvkslksslkspsnsrfpta…
EWB00_004676	781	Class-B	-	mypigknlsersttsenilhlilvqmimfsiastsnisasnntenrsnlilsinntvfikvnkqptksgdsianttdsfewariqftilpilslligcigiignclnflvlhayptsqvtfggectarvnllglaladffvcltslplgyvqrrytnhnfmlyytiygpglvtyfltvsvwmvllmsivrylvvcrplssrafltsrhmlyiiamlyllalifhipsfltytyseekvsqrrilnftvqqaeqhiyrknhstntyrasfnkteknnpitifviereiwntdsiriaytvsqiiltnigpfigvvitnvsviracrqsdacrksytydshktfekcinnnvtqdhsstqirlqkrylqyfqrdqnnthqhhigtsswrtnsqgkvstqri…
EWB00_001774	1250	Class-C	-	mtsknvlntilivlmfyldtsiicfqrkhdkhivasipgdimlgglfpvhtsgatacesinpergiqrveamlftldeinnntkllpgltlgttirdtcsdtnhaleqalkfvqastgnsgqlntlneqteylntrgvvgssyssvtilvanlfrlfslpqisyasttailsdkrafplfartvpsdvvqaqamatlvsahnwtyvstvrsagdygdsgmdafwkeadklgvciaarevirgntgpedldnivnvlskdfakarvvvlftgmdhtkllldavrraglinhfvwiasdgwgrenvpvsnnsreangaltieiqaepikaftdyylslgrenhrnpwfkeywqdltqcresstksrekkstntkryfmskltknetflentheistepssf…
EWB00_009907	970	Class-D	-	mnipqrlivnltrksylidiitysmiwcifttisnsnviikeekllrkfvnfvhssqndlntaciinsrklqhllytttnnnnnnsifttyynnitsstslisiinlndtfyplfdniinqktltsnfihdiyrsiqivqyfnrwyayqqqlissisiqlfrkqleiyllhmlhsiqlhnniellnntlikqqqqqqqlhnqysmdtqshligigycsndllmayvnnyttnnlmnsikfndicnqfainkqlfnnnnnnnnnnnnetihfndfqygkfstfwapiqcdanssipivlryfiysvdkclffeydlkdfvidqcalninrcgattqcvyrkyhpssfsmdnylcecspgyyadnlengypapliesrihtallngeselprfycrscptg…
EWB00_008216	452	Class-D	-	mdsfaseteadlvassgsaseddakqsssyksssipkgwfqghsfvkknlhkpatchhcsdllwgilgttgmvcevcnflahekcmravvtactciapfltkdpvphcwseighfkrkfcnvcrkrvddllalkceiceyyshyecldfvsadckqcaistltsmpkspasipgtietrnsymmsrslknfskshtsndtnetslidltdnesngkcinssntvtiansaitstiidttytnitttsssnaqttlipqssstntpktssqftsevncldlletvkassvlstssqitlgtndeqtlcttktitgtspisatssltthvqqshhwregnlpvnskcascrktcwsaecltgircewccltahyscyknisvecdfgvlrnimlppycvsv…
EWB00_007922	526	Class-D	-	mieanetfrlnctaryllnesnidpisifdrypqcelqrkfmpiflyivrtfmliwlisglfgnfisfiiwiskqqrrknssaiylaalsltdlilillllnydlerywcvrgvtiipgicqifqclfiftqyysivlvfgftlerylavcfpfkrhklcttqrailaviilslfiigptlsqailwtfengecrmriqvamderfqtllfvqevlfslviplatlvfnilvlcemrrlikssnlmkiskhyssttssginttttttstnsntntntnpnqnsngqhlfsgltykrfnykqlfkqrkstnnfinsnnttdndytrkvssnscynnnnnnnnkrneslstpnfsptktsrmnstsmnnnnnnttkessqfisatlmliilsfyliactvp…
EWB00_004787	1651	Class-D	-	mhnqtintqpqttclhllalaiplvftliiltaaeidgnslsgicsvgliniwarvglllipitlclvikfyyfiqlilqfmklrhkfllssfrvdhkiaqrlvryslfyiiflifllglwlfsicihtyiylnepvwlesqrllflcriryrllgldelaavnvcvgaassyesddtllsasafnihsrhmplggnsffmngvsidshhssqsvsdlllikssdlqhqqyqkqqrasqsvqqtnnnegkttristylpieemsvrkpsvgpvllhlllyfainllynsmilldpsvkrswwyllkrvifwcqwkkqkfsqslrqqqhhvraqqytrrrdshqnphhlyvdnvaddydgnyngeinlgikdktdyliksylnnitigfswwdpgfftip…
EWB00_005854	493	Class-D	-	mtditnkiniqrllrsinynetnkvnitynqilceqlhkqnielqnkslsycppyhdgatcwppilagttvhmpcpssyegqmynpydqalstdsipgrndltmilrcifltgyslscgclclaliifyifkslkcmrntihshlfvalmikacawsisyifvefadikqfkddtkltistllnitisiqafgslaifvwmfieglylclivycafwvekmqfwpyglfgwglptvivtvriiinyvryptelhddsannitsssslhckqckilslhqkcitsdynsndlheittnnkqissnndnnnnsskmndihivhtqrrihslpntrtsltssprstnydlqqndcsfysklnnnlshhhnrisrdtsgrssqisdisrfelpgttrirlakl…
