# Supplementary material for: Genome-wide identification and functional characterization of GPCR family genes reveal their key roles in the vitellarium development and egg production in Schistosoma japonicum
Source: Parasit Vectors. 2025 Jul 17;18:286. doi: 10.1186/s13071-025-06929-2 (PMC12273374; doi:10.1186/s13071-025-06929-2)
Supplement: Supplementary file 6 — Additional file 6: Table S3. Analysis of GPCR genes homology between S. japonicum and other species. The first column is the s.j GPCR genes ID, the second column is the homologous GPCR genes ID in the corresponding species, the third column is the homology percentage, the fourth column is the expectation value (E-value), and the last column is the similarity strength value (bitscore). The notation "N/A" in the table indicates that no homologous GPCR was found in a different species. [file 13071_2025_6929_MOESM6_ESM.xlsx]

## Sheet: Mus_musculus
s.j subject genes ID	mus_musculus genes ID	percentage of identical matches	evalue	bitscore
EWB00_004796	sp|P21279|GNAQ	80.7	3.64e-211	582
EWB00_006706	sp|P18872|GNAO	80.6	1.62e-211	583
EWB00_007702	sp|Q99MK8|ARBK1	70.8	4.78e-114	355
EWB00_007935	sp|B2RSH2|GNAI1	68.3	6.08e-122	353
EWB00_000205	sp|P63094|GNAS2	67.6	3.44e-153	435
EWB00_006903	sp|B2RSH2|GNAI1	66.9	3.74e-170	478
EWB00_004266	sp|P21279|GNAQ	65.6	2.8e-165	466
EWB00_005122	sp|P08752|GNAI2	63.4	4.2e-165	466
EWB00_010483	sp|Q8VEB1|GRK5	56.6	1.64e-222	634
EWB00_009798	sp|Q9Z2Y3|HOME1	55.7	6.57e-35	132
EWB00_002058	sp|P61168|DRD2	53.7	1.95e-21	99
EWB00_006712	sp|D3YXJ0|DGKH	51.9	7.87e-37	148
EWB00_010817	sp|Q64264|5HT1A	51.8	2.98e-18	88.2
EWB00_001259	sp|P12657|ACM1	51.2	5.32e-19	92
EWB00_009802	sp|Q9Z2H2|RGS6	50.3	8.59e-83	265
EWB00_008216	sp|D3YXJ0|DGKH	49.3	8.08e-31	132
EWB00_010640	sp|P32304|5HT7R	48.2	2.28e-35	139
EWB00_000653	sp|Q61224|5HT1D	46.2	5.5e-47	169
EWB00_004329	sp|P51436|DRD4	45.9	2.66e-40	153
EWB00_004395	sp|Q91WG7|DGKG	45.2	9.67e-70	251
EWB00_001773	sp|Q14BI2|GRM2	45	3.2e-100	320
EWB00_007363	sp|Q8CGK7|GNAL	44.7	1.57e-69	230
EWB00_004099	sp|Q8BLD9|DRD5	44.1	1.04e-25	103
EWB00_009847	sp|Q02284|5HT1F	43.8	8.56e-12	68.2
EWB00_005569	sp|P28334|5HT1B	43.3	3.47e-29	121
EWB00_007147	sp|Q920H4|ACM5	42.2	4.28e-39	154
EWB00_001774	sp|Q9QYS2|GRM3	41.7	1.79e-90	295
EWB00_008865	sp|P25962|ADRB3	41.7	2.97e-33	134
EWB00_006760	sp|Q61016|GBG7	41.5	1.49e-08	47
EWB00_007142	sp|Q5QD08|TAA7F	41.2	6.83e-06	48.1
EWB00_000556	sp|Q60748|CRFR2	40.3	6.23e-08	56.2
EWB00_001801	sp|Q80UC8|GP139	39.1	0.000651	42.7
EWB00_010560	sp|Q01338|ADA2A	38.7	7.42e-29	119
EWB00_005854	sp|P35347|CRFR1	38	2.82e-08	53.5
EWB00_007143	sp|Q8BUD0|GPR4	37.8	1.92e-06	43.9
EWB00_009085	sp|P21761|TRHR	37.7	2.34e-65	213
EWB00_010559	sp|P61168|DRD2	37.7	1.32e-28	119
EWB00_002138	sp|Q64264|5HT1A	37.4	2.72e-64	216
EWB00_011090	sp|P97295|NPY2R	37.2	4.6e-48	169
EWB00_006475	sp|O88854|GALR2	36.8	7.72e-09	58.9
EWB00_010926	sp|P97292|HRH2	36.4	6.02e-30	123
EWB00_007496	sp|O70443|GNAZ	36.3	1.04e-07	55.8
EWB00_000677	sp|Q9QXZ9|OPN4	36.1	9.71e-61	205
EWB00_000914	sp|P97292|HRH2	35.6	1.08e-20	96.7
EWB00_010557	sp|Q61616|DRD1	35.6	2.22e-23	103
EWB00_004787	sp|P56726|SMO	35.5	3.73e-09	63.2
EWB00_005591	sp|Q61616|DRD1	35.4	3.83e-49	176
EWB00_010135	sp|Q01338|ADA2A	35.4	3.08e-25	109
EWB00_010833	sp|O88319|NTR1	35.3	1.13e-16	83.2
EWB00_002173	sp|Q04683|CXCR5	35.1	9.78e-05	45.8
EWB00_000676	sp|Q9QXZ9|OPN4	35	2.28e-57	195
EWB00_002952	sp|O08786|CCKAR	35	6.63e-17	84.3
EWB00_006850	sp|P97295|NPY2R	34.8	2.05e-46	167
EWB00_000053	sp|P27600|GNA12	34.2	8.16e-71	229
EWB00_007144	sp|P97288|5HT4R	34.2	1.1e-09	59.7
EWB00_009094	sp|P56479|GALR1	34.1	7.96e-43	154
EWB00_001286	sp|Q60755|CALCR	33.3	3.81e-15	77.8
EWB00_003454	sp|P47937|NK3R	32.6	4e-46	165
EWB00_009468	sp|Q924H0|NPFF2	32.6	1.55e-31	126
EWB00_000966	sp|Q9DBX2|PHLP	32.1	1.56e-40	143
EWB00_006272	sp|P30549|NK2R	32.1	1.56e-19	92.4
EWB00_006961	sp|Q9CQE5|RGS10	32.1	1e-17	82
EWB00_010933	sp|Q9WU02|V1BR	32	6.47e-31	122
EWB00_002059	sp|P30545|ADA2B	31.7	1.72e-05	42
EWB00_005479	sp|O55040|NMUR1	31.7	6.19e-05	46.6
EWB00_004136	sp|Q14BI2|GRM2	31.2	4.94e-19	92.8
EWB00_008296	sp|P51436|DRD4	31.1	1.61e-05	48.5
EWB00_008303	sp|P41593|PTH1R	30.7	1.17e-39	152
EWB00_002038	sp|Q61212|NPY6R	28.9	6.1e-21	96.3
EWB00_009907	sp|E9PY61|GP179	28.1	2.19e-48	189
EWB00_007526	sp|Q61616|DRD1	26.6	7.47e-05	45.1
EWB00_000684	sp|O88854|GALR2	23.6	1.21e-08	57.8
EWB00_011285	N/A	0	N/A	N/A
EWB00_011229	N/A	0	N/A	N/A
EWB00_011066	N/A	0	N/A	N/A
EWB00_010977	N/A	0	N/A	N/A
EWB00_010076	N/A	0	N/A	N/A
EWB00_010059	N/A	0	N/A	N/A
EWB00_009156	N/A	0	N/A	N/A
EWB00_008902	N/A	0	N/A	N/A
EWB00_008900	N/A	0	N/A	N/A
EWB00_008897	N/A	0	N/A	N/A
EWB00_008547	N/A	0	N/A	N/A
EWB00_008368	N/A	0	N/A	N/A
EWB00_008301	N/A	0	N/A	N/A
EWB00_008255	N/A	0	N/A	N/A
EWB00_008067	N/A	0	N/A	N/A
EWB00_007922	N/A	0	N/A	N/A
EWB00_007624	N/A	0	N/A	N/A
EWB00_007388	N/A	0	N/A	N/A
EWB00_006860	N/A	0	N/A	N/A
EWB00_006859	N/A	0	N/A	N/A
EWB00_006858	N/A	0	N/A	N/A
EWB00_006857	N/A	0	N/A	N/A
EWB00_006856	N/A	0	N/A	N/A
EWB00_006855	N/A	0	N/A	N/A
EWB00_006379	N/A	0	N/A	N/A
EWB00_006332	N/A	0	N/A	N/A
EWB00_006251	N/A	0	N/A	N/A
EWB00_006250	N/A	0	N/A	N/A
EWB00_006249	N/A	0	N/A	N/A
EWB00_006244	N/A	0	N/A	N/A
EWB00_005951	N/A	0	N/A	N/A
EWB00_005857	N/A	0	N/A	N/A
EWB00_005825	N/A	0	N/A	N/A
EWB00_005702	N/A	0	N/A	N/A
EWB00_005377	N/A	0	N/A	N/A
EWB00_005311	N/A	0	N/A	N/A
EWB00_004859	N/A	0	N/A	N/A
EWB00_004676	N/A	0	N/A	N/A
EWB00_004544	N/A	0	N/A	N/A
EWB00_004341	N/A	0	N/A	N/A
EWB00_004274	N/A	0	N/A	N/A
EWB00_003955	N/A	0	N/A	N/A
EWB00_003756	N/A	0	N/A	N/A
EWB00_003660	N/A	0	N/A	N/A
EWB00_003617	N/A	0	N/A	N/A
EWB00_003223	N/A	0	N/A	N/A
EWB00_002881	N/A	0	N/A	N/A
EWB00_002285	N/A	0	N/A	N/A
EWB00_002284	N/A	0	N/A	N/A
EWB00_002127	N/A	0	N/A	N/A
EWB00_001378	N/A	0	N/A	N/A
EWB00_001313	N/A	0	N/A	N/A
EWB00_000780	N/A	0	N/A	N/A
EWB00_000470	N/A	0	N/A	N/A

## Sheet: Rattus_noregicus
s.j subject genes ID	Rattus_noregicus_10116 genes ID	percentage of identical matches	evalue	bitscore
EWB00_004796	sp|P82471|GNAQ	81	3.21e-211	583
EWB00_006706	sp|P59215|GNAO	80.8	3.53e-212	585
EWB00_007702	sp|P26817|ARBK1	70.4	9.22e-113	352
EWB00_007935	sp|P10824|GNAI1	68.3	7.63e-122	353
EWB00_000205	sp|P63095|GNAS2	67.6	4.31e-153	435
EWB00_006903	sp|P10824|GNAI1	66.9	4.7e-170	478
EWB00_004266	sp|P82471|GNAQ	65.6	3.51e-165	466
EWB00_005122	sp|P04897|GNAI2	63.7	3.2e-166	469
EWB00_009798	sp|O88801|HOME2	57.4	6.52e-36	135
EWB00_010483	sp|Q62833|GRK5	56.4	1.18e-221	632
EWB00_002058	sp|P61169|DRD2	53.7	2.44e-21	99
EWB00_001259	sp|P08482|ACM1	51.2	6.67e-19	92
EWB00_010640	sp|P19327|5HT1A	50.6	3.12e-40	153
EWB00_009802	sp|P49803|RGS7	49.7	6.77e-86	274
EWB00_006712	sp|F1MAB7|DGKI	48.5	3.88e-175	525
EWB00_004329	sp|P30729|DRD4	46.5	4.57e-40	152
EWB00_000653	sp|P28565|5HT1D	46.2	9.57e-47	169
EWB00_004395	sp|P49620|DGKG	45.8	1.23e-71	256
EWB00_008216	sp|P49620|DGKG	45.8	8.94e-76	270
EWB00_001773	sp|P31421|GRM2	45	1.46e-100	322
EWB00_004099	sp|P25115|DRD5	44.9	1.89e-26	105
EWB00_007363	sp|P38406|GNAL	44.3	2.91e-68	227
EWB00_005569	sp|P28564|5HT1B	44	1.76e-29	122
EWB00_009847	sp|P30940|5HT1F	43.8	8.05e-12	68.6
EWB00_007143	sp|Q9JJI5|NMUR1	42.9	0.000958	36.6
EWB00_007147	sp|P08911|ACM5	42.2	2.92e-39	155
EWB00_001774	sp|P31421|GRM2	41.8	4.09e-88	289
EWB00_008865	sp|P26255|ADRB3	41.7	1.24e-32	132
EWB00_007142	sp|Q923X9|TAA8A	41.2	0.000352	43.1
EWB00_000556	sp|P47866|CRFR2	40.3	7.82e-08	56.2
EWB00_006760	sp|P43425|GBG7	40	5.31e-08	45.8
EWB00_001801	sp|P0C0W8|GP139	39.1	0.000816	42.7
EWB00_010560	sp|P22909|ADA2A	38.7	9.31e-29	119
EWB00_005854	sp|P32214|CALCR	38.1	0.000173	42.7
EWB00_010559	sp|P61169|DRD2	37.7	1.65e-28	119
EWB00_002138	sp|P19327|5HT1A	37.1	4.42e-66	221
EWB00_009085	sp|Q01717|TRHR	36.9	2.66e-64	211
EWB00_007496	sp|P19627|GNAZ	36.3	9.85e-08	56.2
EWB00_000914	sp|P25102|HRH2	36.2	1.4e-21	99
EWB00_010926	sp|P25102|HRH2	35.9	2.47e-29	120
EWB00_000676	sp|Q8R456|OPN4	35.6	3.66e-59	199
EWB00_004787	sp|P97698|SMO	35.5	4.68e-09	63.2
EWB00_006475	sp|O08726|GALR2	35.5	1.29e-08	58.5
EWB00_000677	sp|Q8R456|OPN4	35.4	4.37e-61	205
EWB00_010557	sp|P32305|5HT7R	35.2	9.27e-23	102
EWB00_010833	sp|P30551|CCKAR	35.2	1.72e-08	58.2
EWB00_002173	sp|P34997|CXCR5	35.1	0.000123	45.8
EWB00_005591	sp|P18901|DRD1	35.1	3.46e-48	173
EWB00_010817	sp|P32305|5HT7R	35.1	2.77e-26	112
EWB00_002952	sp|P30551|CCKAR	35	6.53e-17	84.7
EWB00_010135	sp|P26255|ADRB3	34.4	2.23e-28	117
EWB00_006850	sp|Q8VHD7|GPR83	34.3	1.89e-39	149
EWB00_009094	sp|Q62805|GALR1	34.3	1.28e-43	156
EWB00_000053	sp|Q6Q7Y5|GNA13	34.2	2.24e-72	233
EWB00_007144	sp|Q62758|5HT4R	34.2	1.43e-09	59.7
EWB00_000966	sp|Q63737|PHLP	33.9	5.42e-40	142
EWB00_010933	sp|P48974|V1BR	33.1	5.84e-30	120
EWB00_011090	sp|Q8VHD7|GPR83	33.1	2.08e-38	144
EWB00_001286	sp|P32214|CALCR	33	1.11e-14	76.6
EWB00_003454	sp|P16177|NK3R	32.9	2.58e-46	166
EWB00_006961	sp|P49806|RGS10	32.8	1.43e-18	84.7
EWB00_008296	sp|Q6IYF9|SUCR1	32.4	2.23e-06	51.2
EWB00_002059	sp|P19328|ADA2B	31.7	2.96e-05	41.6
EWB00_009468	sp|Q9EQD2|NPFF2	31.4	3.38e-34	134
EWB00_006272	sp|Q9EP86|NPFF1	31.2	1.31e-17	87.4
EWB00_008303	sp|P43219|GIPR	31.1	1.04e-38	148
EWB00_005479	sp|Q9JJI5|NMUR1	31	0.000179	45.4
EWB00_004136	sp|P31421|GRM2	30.9	3.29e-18	90.5
EWB00_002038	sp|Q9JII9|CXCR3	28.3	6e-06	50.4
EWB00_009907	sp|D4A6L0|MGLYR	26.1	1.1e-47	186
EWB00_007526	sp|P18901|DRD1	26	0.000521	42.7
EWB00_000684	sp|O08726|GALR2	23.6	6.48e-09	58.9
EWB00_011285	N/A	0	N/A	N/A
EWB00_011229	N/A	0	N/A	N/A
EWB00_011066	N/A	0	N/A	N/A
EWB00_010977	N/A	0	N/A	N/A
EWB00_010076	N/A	0	N/A	N/A
EWB00_010059	N/A	0	N/A	N/A
EWB00_009156	N/A	0	N/A	N/A
EWB00_008902	N/A	0	N/A	N/A
EWB00_008900	N/A	0	N/A	N/A
EWB00_008897	N/A	0	N/A	N/A
EWB00_008547	N/A	0	N/A	N/A
EWB00_008368	N/A	0	N/A	N/A
EWB00_008301	N/A	0	N/A	N/A
EWB00_008255	N/A	0	N/A	N/A
EWB00_008067	N/A	0	N/A	N/A
EWB00_007922	N/A	0	N/A	N/A
EWB00_007624	N/A	0	N/A	N/A
EWB00_007388	N/A	0	N/A	N/A
EWB00_006860	N/A	0	N/A	N/A
EWB00_006859	N/A	0	N/A	N/A
EWB00_006858	N/A	0	N/A	N/A
EWB00_006857	N/A	0	N/A	N/A
EWB00_006856	N/A	0	N/A	N/A
EWB00_006855	N/A	0	N/A	N/A
EWB00_006379	N/A	0	N/A	N/A
EWB00_006332	N/A	0	N/A	N/A
EWB00_006251	N/A	0	N/A	N/A
EWB00_006250	N/A	0	N/A	N/A
EWB00_006249	N/A	0	N/A	N/A
EWB00_006244	N/A	0	N/A	N/A
EWB00_005951	N/A	0	N/A	N/A
EWB00_005857	N/A	0	N/A	N/A
EWB00_005825	N/A	0	N/A	N/A
EWB00_005702	N/A	0	N/A	N/A
EWB00_005377	N/A	0	N/A	N/A
EWB00_005311	N/A	0	N/A	N/A
EWB00_004859	N/A	0	N/A	N/A
EWB00_004676	N/A	0	N/A	N/A
EWB00_004544	N/A	0	N/A	N/A
EWB00_004341	N/A	0	N/A	N/A
EWB00_004274	N/A	0	N/A	N/A
EWB00_003955	N/A	0	N/A	N/A
EWB00_003756	N/A	0	N/A	N/A
EWB00_003660	N/A	0	N/A	N/A
EWB00_003617	N/A	0	N/A	N/A
EWB00_003223	N/A	0	N/A	N/A
EWB00_002881	N/A	0	N/A	N/A
EWB00_002285	N/A	0	N/A	N/A
EWB00_002284	N/A	0	N/A	N/A
EWB00_002127	N/A	0	N/A	N/A
EWB00_001378	N/A	0	N/A	N/A
EWB00_001313	N/A	0	N/A	N/A
EWB00_000780	N/A	0	N/A	N/A
EWB00_000470	N/A	0	N/A	N/A

## Sheet: Danio rerio
s.j subject genes ID	Danio rerio_7955 genes ID	percentage of identical matches	evalue	bitscore
EWB00_007702	sp|Q6IQE5|GET3	56.1	3.17e-125	372
EWB00_002058	sp|Q90WY6|ADA2C	43.6	3.27e-16	82.8
EWB00_005569	sp|Q90WY4|ADA2A	43.4	6.43e-26	111
EWB00_010483	sp|Q49HM9|GRK7A	43.1	2.53e-142	428
EWB00_010640	sp|Q90WY4|ADA2A	39.1	9.25e-32	128
EWB00_000653	sp|Q90WY5|ADA2B	38	6.29e-34	136
EWB00_000677	sp|Q2KNE5|OPN4A	37.2	2.98e-67	224
EWB00_004099	sp|Q8JG70|AA2DA	36.5	1.17e-25	102
EWB00_000676	sp|Q2KNE5|OPN4A	36.3	2.28e-57	197
EWB00_006475	sp|E7F7V7|GAL2B	36	1.12e-10	64.7
EWB00_002059	sp|Q90WY6|ADA2C	34.6	2.96e-07	47
EWB00_005591	sp|Q90WY4|ADA2A	34	8.06e-44	160
EWB00_002138	sp|Q90WY4|ADA2A	33.3	9.69e-48	171
EWB00_002952	sp|Q2KNE5|OPN4A	31.6	1.73e-13	74.3
EWB00_000914	sp|Q90WY5|ADA2B	31.1	1.26e-26	116
EWB00_005854	sp|Q68EK2|CALRL	31.1	0.000604	40.8
EWB00_009094	sp|F1R332|GAL2A	29.7	2.26e-41	150
EWB00_010560	sp|Q90WY6|ADA2C	29.3	5.87e-33	130
EWB00_011090	sp|E7F7V7|GAL2B	28.7	1.7e-32	127
EWB00_006272	sp|Q1JPS6|OPN4L	28.6	9.09e-09	59.7
EWB00_010926	sp|Q8JG69|AA2DB	27.9	3.39e-37	144
EWB00_010135	sp|Q8JG69|AA2DB	27.8	3.89e-33	131
EWB00_002173	sp|Q90WY4|ADA2A	27.6	0.000312	44.3
EWB00_010817	sp|Q5QNP2|TA13C	26.3	3.24e-19	90.1
EWB00_001286	sp|Q68EK2|CALRL	26.2	8.46e-13	70.5
EWB00_009847	sp|Q90WY5|ADA2B	26.2	1.27e-11	67.8
EWB00_009468	sp|A0T2N3|APJB	25.2	4.19e-11	65.5
EWB00_008296	sp|F1R332|GAL2A	24.7	9.78e-15	77
EWB00_010557	sp|Q8JG70|AA2DA	24.5	8.1e-27	113
EWB00_004136	sp|Q5U9X3|GPC6A	24.3	8.76e-31	132
EWB00_004796	N/A	0	N/A	N/A
EWB00_006706	N/A	0	N/A	N/A
EWB00_007935	N/A	0	N/A	N/A
EWB00_000205	N/A	0	N/A	N/A
EWB00_006903	N/A	0	N/A	N/A
EWB00_004266	N/A	0	N/A	N/A
EWB00_005122	N/A	0	N/A	N/A
EWB00_009798	N/A	0	N/A	N/A
EWB00_006712	N/A	0	N/A	N/A
EWB00_001259	N/A	0	N/A	N/A
EWB00_009802	N/A	0	N/A	N/A
EWB00_008216	N/A	0	N/A	N/A
EWB00_004329	N/A	0	N/A	N/A
EWB00_004395	N/A	0	N/A	N/A
EWB00_001773	N/A	0	N/A	N/A
EWB00_007363	N/A	0	N/A	N/A
EWB00_007147	N/A	0	N/A	N/A
EWB00_001774	N/A	0	N/A	N/A
EWB00_008865	N/A	0	N/A	N/A
EWB00_006760	N/A	0	N/A	N/A
EWB00_007142	N/A	0	N/A	N/A
EWB00_000556	N/A	0	N/A	N/A
EWB00_001801	N/A	0	N/A	N/A
EWB00_007143	N/A	0	N/A	N/A
EWB00_009085	N/A	0	N/A	N/A
EWB00_010559	N/A	0	N/A	N/A
EWB00_007496	N/A	0	N/A	N/A
EWB00_004787	N/A	0	N/A	N/A
EWB00_010833	N/A	0	N/A	N/A
EWB00_006850	N/A	0	N/A	N/A
EWB00_000053	N/A	0	N/A	N/A
EWB00_007144	N/A	0	N/A	N/A
EWB00_003454	N/A	0	N/A	N/A
EWB00_000966	N/A	0	N/A	N/A
EWB00_006961	N/A	0	N/A	N/A
EWB00_010933	N/A	0	N/A	N/A
EWB00_005479	N/A	0	N/A	N/A
EWB00_008303	N/A	0	N/A	N/A
EWB00_002038	N/A	0	N/A	N/A
EWB00_009907	N/A	0	N/A	N/A
EWB00_007526	N/A	0	N/A	N/A
EWB00_000684	N/A	0	N/A	N/A
EWB00_011285	N/A	0	N/A	N/A
EWB00_011229	N/A	0	N/A	N/A
EWB00_011066	N/A	0	N/A	N/A
EWB00_010977	N/A	0	N/A	N/A
EWB00_010076	N/A	0	N/A	N/A
EWB00_010059	N/A	0	N/A	N/A
EWB00_009156	N/A	0	N/A	N/A
EWB00_008902	N/A	0	N/A	N/A
EWB00_008900	N/A	0	N/A	N/A
EWB00_008897	N/A	0	N/A	N/A
EWB00_008547	N/A	0	N/A	N/A
EWB00_008368	N/A	0	N/A	N/A
EWB00_008301	N/A	0	N/A	N/A
EWB00_008255	N/A	0	N/A	N/A
EWB00_008067	N/A	0	N/A	N/A
EWB00_007922	N/A	0	N/A	N/A
EWB00_007624	N/A	0	N/A	N/A
EWB00_007388	N/A	0	N/A	N/A
EWB00_006860	N/A	0	N/A	N/A
EWB00_006859	N/A	0	N/A	N/A
EWB00_006858	N/A	0	N/A	N/A
EWB00_006857	N/A	0	N/A	N/A
EWB00_006856	N/A	0	N/A	N/A
EWB00_006855	N/A	0	N/A	N/A
EWB00_006379	N/A	0	N/A	N/A
EWB00_006332	N/A	0	N/A	N/A
EWB00_006251	N/A	0	N/A	N/A
EWB00_006250	N/A	0	N/A	N/A
EWB00_006249	N/A	0	N/A	N/A
EWB00_006244	N/A	0	N/A	N/A
EWB00_005951	N/A	0	N/A	N/A
EWB00_005857	N/A	0	N/A	N/A
EWB00_005825	N/A	0	N/A	N/A
EWB00_005702	N/A	0	N/A	N/A
EWB00_005377	N/A	0	N/A	N/A
EWB00_005311	N/A	0	N/A	N/A
EWB00_004859	N/A	0	N/A	N/A
EWB00_004676	N/A	0	N/A	N/A
EWB00_004544	N/A	0	N/A	N/A
EWB00_004341	N/A	0	N/A	N/A
EWB00_004274	N/A	0	N/A	N/A
EWB00_003955	N/A	0	N/A	N/A
EWB00_003756	N/A	0	N/A	N/A
EWB00_003660	N/A	0	N/A	N/A
EWB00_003617	N/A	0	N/A	N/A
EWB00_003223	N/A	0	N/A	N/A
EWB00_002881	N/A	0	N/A	N/A
EWB00_002285	N/A	0	N/A	N/A
EWB00_002284	N/A	0	N/A	N/A
EWB00_002127	N/A	0	N/A	N/A
EWB00_001378	N/A	0	N/A	N/A
EWB00_001313	N/A	0	N/A	N/A
EWB00_000780	N/A	0	N/A	N/A
EWB00_000470	N/A	0	N/A	N/A

## Sheet: Caenorhabditis elegans
s.j subject genes ID	Caenorhabditis elegans_6239 genes ID	percentage of identical matches	evalue	bitscore
EWB00_006706	sp|P51875|GNAO	83.4	2.04e-219	602
EWB00_007702	sp|Q09639|GRK2	70.1	7.78e-114	354
EWB00_007935	sp|P51875|GNAO	64.9	6.01e-115	334
EWB00_006903	sp|P51875|GNAO	62.3	1.08e-155	441
EWB00_009802	sp|P49809|EGL10	58.9	6.54e-84	270
EWB00_005122	sp|Q9N2V6|GPA16	58.3	1.82e-150	427
EWB00_002058	sp|E7EM37|DOPR2	55.3	1.28e-22	103
EWB00_000205	sp|P51875|GNAO	53.4	6.89e-59	191
EWB00_010483	sp|Q09537|GRK1	52.6	2.55e-209	602
EWB00_004796	sp|Q9N2V6|GPA16	49	2.78e-107	318
EWB00_004266	sp|P51875|GNAO	46.6	8.66e-99	296
EWB00_007147	sp|Q09388|ACM2	44.6	7.31e-48	181
EWB00_010926	sp|E7EM37|DOPR2	44.6	4.85e-15	78.6
EWB00_002284	sp|Q20929|DMSR1	44.4	7.23e-12	60.1
EWB00_004329	sp|E7EM37|DOPR2	43.9	2.17e-38	152
EWB00_010640	sp|O02213|SER2	42.9	4.37e-33	132
EWB00_008865	sp|Q18775|DOPR4	42.3	9.12e-45	169
EWB00_007363	sp|P28051|GPA1	42.1	4.33e-62	209
EWB00_001259	sp|Q09388|ACM2	41.5	7.24e-42	162
EWB00_000914	sp|O02213|SER2	40.5	5.93e-14	75.1
EWB00_000653	sp|E7EM37|DOPR2	40.4	3.16e-15	79
EWB00_010559	sp|Q19084|OAR2	40	1.18e-13	73.2
EWB00_005569	sp|O02213|SER2	39.9	4.16e-25	108
EWB00_006712	sp|Q03603|DGK3	39.9	1.42e-80	269
EWB00_008216	sp|Q03603|DGK3	39.9	2.9e-68	246
EWB00_004395	sp|Q10024|DGK5	39.4	3.41e-51	196
EWB00_001773	sp|Q09630|GRM1	39.2	3.44e-93	303
EWB00_002059	sp|Q6RYS9|DOPR3	38.8	1.53e-10	55.1
EWB00_002138	sp|E7EM37|DOPR2	38.3	1.69e-12	70.1
EWB00_009847	sp|Q19084|OAR2	38.2	3.42e-11	65.5
EWB00_006272	sp|Q18179|NPR11	37.7	4.31e-24	105
EWB00_010817	sp|O02213|SER2	37.5	1.22e-12	69.7
EWB00_005591	sp|Q6RYS9|DOPR3	37	1.15e-23	104
EWB00_001774	sp|Q09630|GRM1	36.4	1.7e-76	258
EWB00_002952	sp|Q18179|NPR11	36.4	8.02e-29	118
EWB00_007144	sp|O02213|SER2	35.5	8.11e-10	58.9
EWB00_010560	sp|Q59E83|NPR22	35.4	5.01e-10	61.2
EWB00_003223	sp|Q93704|SPRR2	34.8	2.48e-08	56.2
EWB00_010833	sp|O17239|NMUR2	34.8	1.45e-18	87.4
EWB00_007496	sp|Q20701|GPA5	34.2	0.000143	44.7
EWB00_000053	sp|Q19572|GPA12	33.5	3.62e-56	189
EWB00_006475	sp|Q23497|NPR9	33.3	2.3e-07	53.1
EWB00_011066	sp|G5EEB1|FPR18	32.8	1.43e-11	66.2
EWB00_011090	sp|Q18534|NPR1	32.5	4.41e-42	154
EWB00_010557	sp|Q59E83|NPR22	32.3	1.23e-07	53.9
EWB00_010135	sp|Q59E83|NPR22	32.1	4.11e-11	64.7
EWB00_009094	sp|Q23497|NPR9	31.9	1.17e-41	151
EWB00_009468	sp|Q09388|ACM2	31.5	8.69e-07	51.2
EWB00_004099	sp|E7EM37|DOPR2	31.4	1.44e-14	70.9
EWB00_007526	sp|Q59E83|NPR22	29.4	8.74e-17	79.7
EWB00_003454	sp|Q59E83|NPR22	29.3	2.02e-27	112
EWB00_006850	sp|Q6RYS9|DOPR3	29.3	3.79e-08	55.8
EWB00_000780	sp|Q20929|DMSR1	28.2	1.28e-11	66.6
EWB00_001286	sp|Q09460|PDFR1	27.6	3.55e-24	103
EWB00_002285	sp|Q59E83|NPR22	27.3	0.000106	43.5
EWB00_006961	sp|P49809|EGL10	27.2	1.01e-36	142
EWB00_010933	sp|Q18904|NPR8	25.8	3.54e-05	45.4
EWB00_004136	sp|Q09630|GRM1	25.4	1.31e-60	224
EWB00_005311	sp|Q20929|DMSR1	23.6	7.27e-22	97.8
EWB00_001801	sp|Q18321|DAF37	21	2.26e-11	65.1
EWB00_009798	N/A	0	N/A	N/A
EWB00_006760	N/A	0	N/A	N/A
EWB00_007142	N/A	0	N/A	N/A
EWB00_000556	N/A	0	N/A	N/A
EWB00_005854	N/A	0	N/A	N/A
EWB00_007143	N/A	0	N/A	N/A
EWB00_009085	N/A	0	N/A	N/A
EWB00_000677	N/A	0	N/A	N/A
EWB00_004787	N/A	0	N/A	N/A
EWB00_002173	N/A	0	N/A	N/A
EWB00_000676	N/A	0	N/A	N/A
EWB00_000966	N/A	0	N/A	N/A
EWB00_005479	N/A	0	N/A	N/A
EWB00_008296	N/A	0	N/A	N/A
EWB00_008303	N/A	0	N/A	N/A
EWB00_002038	N/A	0	N/A	N/A
EWB00_009907	N/A	0	N/A	N/A
EWB00_000684	N/A	0	N/A	N/A
EWB00_011285	N/A	0	N/A	N/A
EWB00_011229	N/A	0	N/A	N/A
EWB00_010977	N/A	0	N/A	N/A
EWB00_010076	N/A	0	N/A	N/A
EWB00_010059	N/A	0	N/A	N/A
EWB00_009156	N/A	0	N/A	N/A
EWB00_008902	N/A	0	N/A	N/A
EWB00_008900	N/A	0	N/A	N/A
EWB00_008897	N/A	0	N/A	N/A
EWB00_008547	N/A	0	N/A	N/A
EWB00_008368	N/A	0	N/A	N/A
EWB00_008301	N/A	0	N/A	N/A
EWB00_008255	N/A	0	N/A	N/A
EWB00_008067	N/A	0	N/A	N/A
EWB00_007922	N/A	0	N/A	N/A
EWB00_007624	N/A	0	N/A	N/A
EWB00_007388	N/A	0	N/A	N/A
EWB00_006860	N/A	0	N/A	N/A
EWB00_006859	N/A	0	N/A	N/A
EWB00_006858	N/A	0	N/A	N/A
EWB00_006857	N/A	0	N/A	N/A
EWB00_006856	N/A	0	N/A	N/A
EWB00_006855	N/A	0	N/A	N/A
EWB00_006379	N/A	0	N/A	N/A
EWB00_006332	N/A	0	N/A	N/A
EWB00_006251	N/A	0	N/A	N/A
EWB00_006250	N/A	0	N/A	N/A
EWB00_006249	N/A	0	N/A	N/A
EWB00_006244	N/A	0	N/A	N/A
EWB00_005951	N/A	0	N/A	N/A
EWB00_005857	N/A	0	N/A	N/A
EWB00_005825	N/A	0	N/A	N/A
EWB00_005702	N/A	0	N/A	N/A
EWB00_005377	N/A	0	N/A	N/A
EWB00_004859	N/A	0	N/A	N/A
EWB00_004676	N/A	0	N/A	N/A
EWB00_004544	N/A	0	N/A	N/A
EWB00_004341	N/A	0	N/A	N/A
EWB00_004274	N/A	0	N/A	N/A
EWB00_003955	N/A	0	N/A	N/A
EWB00_003756	N/A	0	N/A	N/A
EWB00_003660	N/A	0	N/A	N/A
EWB00_003617	N/A	0	N/A	N/A
EWB00_002881	N/A	0	N/A	N/A
EWB00_002127	N/A	0	N/A	N/A
EWB00_001378	N/A	0	N/A	N/A
EWB00_001313	N/A	0	N/A	N/A
EWB00_000470	N/A	0	N/A	N/A

## Sheet: Homo_sapiens
s.j subject genes ID	Homo_sapiens_9606 genes ID	percentage of identical matches	evalue	bitscore
EWB00_006706	sp|P09471|GNAO	81.4	7.19e-212	585
EWB00_004796	sp|P50148|GNAQ	80.7	1.32e-210	582
EWB00_007702	sp|P25098|ARBK1	71.1	6.12e-114	355
EWB00_007935	sp|P63096|GNAI1	68.3	1.09e-121	353
EWB00_000205	sp|P63092|GNAS2	68	1.08e-153	437
EWB00_006903	sp|P08754|GNAI3	67.2	7.82e-169	476
EWB00_004266	sp|P50148|GNAQ	65.6	7.15e-165	466
EWB00_005122	sp|P04899|GNAI2	63.7	4.59e-166	469
EWB00_009798	sp|Q9NSB8|HOME2	58.3	4.84e-36	136
EWB00_010483	sp|P34947|GRK5	56.1	5.18e-223	636
EWB00_002058	sp|P14416|DRD2	53.7	6.21e-21	98.2
EWB00_001259	sp|P11229|ACM1	52.3	7.19e-19	92.4
EWB00_010817	sp|P08908|5HT1A	50.6	3.09e-17	85.9
EWB00_010640	sp|P28222|5HT1B	50	4.8e-41	155
EWB00_009802	sp|P49802|RGS7	49.7	1.13e-85	274
EWB00_006712	sp|O75912|DGKI	48.6	4.14e-175	526
EWB00_004099	sp|P21918|DRD5	47.4	1.35e-25	103
EWB00_010135	sp|P21918|DRD5	46.3	1.37e-25	111
EWB00_008216	sp|P49619|DGKG	46.1	2.84e-74	266
EWB00_004395	sp|P49619|DGKG	46	1.59e-70	254
EWB00_000653	sp|P28221|5HT1D	45.9	2.83e-46	168
EWB00_001773	sp|Q14416|GRM2	45	2.1e-100	322
EWB00_005569	sp|P28222|5HT1B	44.7	4.93e-29	121
EWB00_007363	sp|P38405|GNAL	44.7	2.82e-69	230
EWB00_009847	sp|P07550|ADRB2	44.7	1.11e-11	68.9
EWB00_007147	sp|P08912|ACM5	42.8	1.87e-38	153
EWB00_004329	sp|P21917|DRD4	42.5	4.56e-37	145
EWB00_010833	sp|Q9GZQ4|NMUR2	42.3	9.47e-20	93.2
EWB00_010557	sp|P21918|DRD5	42.1	5.36e-22	100
EWB00_000556	sp|P34998|CRFR1	41.6	1.77e-08	58.9
EWB00_001774	sp|Q14832|GRM3	41.5	4.49e-90	295
EWB00_006760	sp|O60262|GBG7	41.5	6.61e-09	48.5
EWB00_008865	sp|P28221|5HT1D	40.2	6.5e-30	124
EWB00_007143	sp|P32249|GP183	40	6.49e-06	43.1
EWB00_010559	sp|P28566|5HT1E	39.3	7.25e-25	108
EWB00_007142	sp|Q96RI8|TAAR6	38.2	0.000675	42.7
EWB00_010560	sp|P08913|ADA2A	38.1	8.42e-28	117
EWB00_003454	sp|P32238|CCKAR	38	1.34e-17	85.1
EWB00_005854	sp|P34998|CRFR1	38	5.07e-08	53.5
EWB00_010926	sp|P21728|DRD1	37.8	3.55e-30	125
EWB00_009085	sp|P34981|TRFR	37.7	4.8e-65	213
EWB00_001801	sp|P30874|SSR2	37.3	5.67e-06	50.1
EWB00_002138	sp|P08908|5HT1A	37.1	1.92e-63	215
EWB00_000677	sp|Q9UHM6|OPN4	36.8	4.9e-61	205
EWB00_011090	sp|P49146|NPY2R	36.5	5.93e-48	169
EWB00_007496	sp|P19086|GNAZ	36.3	1.41e-07	56.2
EWB00_006272	sp|Q9GZQ6|NPFF1	35.9	2.46e-16	84
EWB00_005591	sp|P21728|DRD1	35.8	4.72e-53	187
EWB00_004787	sp|Q99835|SMO	35.5	6.69e-09	63.2
EWB00_006475	sp|O43603|GALR2	35.1	1.96e-08	58.5
EWB00_006850	sp|P49146|NPY2R	34.8	2.65e-47	170
EWB00_000676	sp|Q9UHM6|OPN4	34.7	7.23e-55	188
EWB00_002952	sp|P32239|GASR	34.5	2.19e-14	77.4
EWB00_009094	sp|P47211|GALR1	34.3	1.41e-43	156
EWB00_000053	sp|Q14344|GNA13	34.1	4.54e-72	233
EWB00_009468	sp|Q9Y5X5|NPFF2	33.8	1.16e-34	137
EWB00_010933	sp|P47901|V1BR	33.5	3.36e-31	124
EWB00_001286	sp|P30988|CALCR	33	3.39e-15	78.6
EWB00_002173	sp|P32302|CXCR5	33	0.000946	43.5
EWB00_007144	sp|Q92847|GHSR	33	2.81e-05	47
EWB00_000914	sp|P25021|HRH2	32.9	2.31e-19	92.8
EWB00_008303	sp|P47872|SCTR	31.8	6.55e-34	132
EWB00_000966	sp|Q13371|PHLP	31.7	1.42e-40	144
EWB00_004136	sp|Q14416|GRM2	30.9	3.57e-18	90.9
EWB00_006961	sp|P49802|RGS7	30.8	3.01e-49	177
EWB00_002059	sp|P18089|ADA2B	30.5	0.000149	40
EWB00_002038	sp|P49682|CXCR3	30.3	2.94e-07	55.1
EWB00_007526	sp|Q6W5P4|NPSR1	29	5.13e-05	46.2
EWB00_008296	sp|Q9BXA5|SUCR1	28.9	1.99e-07	55.1
EWB00_009907	sp|Q6PRD1|GP179	28.9	4.62e-46	182
EWB00_005479	sp|Q9NS75|CLTR2	25.6	0.00022	45.4
EWB00_000684	sp|Q9Y5X5|NPFF2	23.9	3.17e-09	60.8
EWB00_011285	N/A	0	N/A	N/A
EWB00_011229	N/A	0	N/A	N/A
EWB00_011066	N/A	0	N/A	N/A
EWB00_010977	N/A	0	N/A	N/A
EWB00_010076	N/A	0	N/A	N/A
EWB00_010059	N/A	0	N/A	N/A
EWB00_009156	N/A	0	N/A	N/A
EWB00_008902	N/A	0	N/A	N/A
EWB00_008900	N/A	0	N/A	N/A
EWB00_008897	N/A	0	N/A	N/A
EWB00_008547	N/A	0	N/A	N/A
EWB00_008368	N/A	0	N/A	N/A
EWB00_008301	N/A	0	N/A	N/A
EWB00_008255	N/A	0	N/A	N/A
EWB00_008067	N/A	0	N/A	N/A
EWB00_007922	N/A	0	N/A	N/A
EWB00_007624	N/A	0	N/A	N/A
EWB00_007388	N/A	0	N/A	N/A
EWB00_006860	N/A	0	N/A	N/A
EWB00_006859	N/A	0	N/A	N/A
EWB00_006858	N/A	0	N/A	N/A
EWB00_006857	N/A	0	N/A	N/A
EWB00_006856	N/A	0	N/A	N/A
EWB00_006855	N/A	0	N/A	N/A
EWB00_006379	N/A	0	N/A	N/A
EWB00_006332	N/A	0	N/A	N/A
EWB00_006251	N/A	0	N/A	N/A
EWB00_006250	N/A	0	N/A	N/A
EWB00_006249	N/A	0	N/A	N/A
EWB00_006244	N/A	0	N/A	N/A
EWB00_005951	N/A	0	N/A	N/A
EWB00_005857	N/A	0	N/A	N/A
EWB00_005825	N/A	0	N/A	N/A
EWB00_005702	N/A	0	N/A	N/A
EWB00_005377	N/A	0	N/A	N/A
EWB00_005311	N/A	0	N/A	N/A
EWB00_004859	N/A	0	N/A	N/A
EWB00_004676	N/A	0	N/A	N/A
EWB00_004544	N/A	0	N/A	N/A
EWB00_004341	N/A	0	N/A	N/A
EWB00_004274	N/A	0	N/A	N/A
EWB00_003955	N/A	0	N/A	N/A
EWB00_003756	N/A	0	N/A	N/A
EWB00_003660	N/A	0	N/A	N/A
EWB00_003617	N/A	0	N/A	N/A
EWB00_003223	N/A	0	N/A	N/A
EWB00_002881	N/A	0	N/A	N/A
EWB00_002285	N/A	0	N/A	N/A
EWB00_002284	N/A	0	N/A	N/A
EWB00_002127	N/A	0	N/A	N/A
EWB00_001378	N/A	0	N/A	N/A
EWB00_001313	N/A	0	N/A	N/A
EWB00_000780	N/A	0	N/A	N/A
EWB00_000470	N/A	0	N/A	N/A

## Sheet: schistosoma_spindale
s.j subject genes ID	schistosoma_spindale genes ID	percentage of identical matches	evalue	bitscore
EWB00_006706	SSPN1_87990.1	100	2.88e-104	301
EWB00_004796	SSPN1_91920.1	98.9	3.11e-256	695
EWB00_007702	SSPN1_33210.1	96.8	1.35e-163	486
EWB00_000205	SSPN1_21620.1	96.2	1.22e-184	510
EWB00_002173	SSPN1_52850.1	94.4	3.62e-74	230
EWB00_006760	SSPN1_56170.1	93.9	3.75e-40	125
EWB00_001773	SSPN1_36840.1	93.2	0	884
EWB00_006903	SSPN1_45680.1	92.6	7.7e-241	656
EWB00_002059	SSPN1_89750.1	92.5	2.22e-44	151
EWB00_007935	SSPN1_28030.1	92.1	3.13e-171	477
EWB00_000684	SSPN1_13490.1	91.9	4.47e-286	777
EWB00_001774	SSPN1_36840.1	91.1	0	874
EWB00_010933	SSPN1_71070.1	90.9	4.22e-231	634
EWB00_000053	SSPN1_13500.1	90.8	7.2e-153	434
EWB00_000677	SSPN1_13440.1	90	1.93e-255	695
EWB00_009085	SSPN1_4630.1	89.8	1.23e-226	620
EWB00_011066	SSPN1_71130.1	89.7	0	906
EWB00_007922	SSPN1_67690.1	89.6	6.64e-157	445
EWB00_008303	SSPN1_40610.2	88.3	5.13e-249	682
EWB00_008216	SSPN1_43630.1	87.9	0	1826
EWB00_002284	SSPN1_76470.1	87.8	8.83e-47	155
EWB00_008547	SSPN1_40160.1	87.4	1.01e-289	790
EWB00_009802	SSPN1_58210.2	86.3	0	991
EWB00_010833	SSPN1_5870.1	86.2	7.1e-31	113
EWB00_003454	SSPN1_16570.1	86	1.66e-197	547
EWB00_009094	SSPN1_8400.1	85.8	5.27e-233	640
EWB00_003617	SSPN1_48140.1	85.6	1.43e-230	632
EWB00_004266	SSPN1_34980.1	85.3	2.86e-219	602
EWB00_000676	SSPN1_13430.1	85	1.06e-230	631
EWB00_003955	SSPN1_31070.1	84.7	0	971
EWB00_007624	SSPN1_14060.1	84.4	6.64e-233	643
EWB00_002952	SSPN1_37780.1	84	0	910
EWB00_008296	SSPN1_79560.1	83.9	0	860
EWB00_011090	SSPN1_63130.1	83.9	1.45e-238	655
EWB00_004395	SSPN1_32710.1	83.5	0	1010
EWB00_010483	SSPN1_59110.1	83.4	0	1176
EWB00_005857	SSPN1_91660.1	83.1	7e-112	331
EWB00_006712	SSPN1_87950.1	82.7	0	1026
EWB00_009907	SSPN1_93440.1	82.7	1.11e-41	146
EWB00_006272	SSPN1_60450.1	82.5	3.16e-75	239
EWB00_007388	SSPN1_75180.1	82.3	6.24e-185	513
EWB00_005951	SSPN1_38280.1	81.8	1.04e-216	600
EWB00_008900	SSPN1_65280.1	81.2	2.73e-137	392
EWB00_002881	SSPN1_29550.1	81.1	0	941
EWB00_002138	SSPN1_37900.2	81	3.96e-221	616
EWB00_001378	SSPN1_72150.2	80.8	0	853
EWB00_005702	SSPN1_9340.2	80.7	7.98e-102	300
EWB00_004859	SSPN1_4310.1	80.5	4.31e-212	585
EWB00_005479	SSPN1_11480.1	79.5	1.53e-270	743
EWB00_002127	SSPN1_37990.1	79.4	2.19e-241	664
EWB00_004676	SSPN1_19700.1	78.7	0	1146
EWB00_006475	SSPN1_51960.1	78.7	2.68e-261	724
EWB00_000966	SSPN1_67930.1	78.5	6.02e-140	394
EWB00_006850	SSPN1_35340.1	78.4	2.24e-263	726
EWB00_006860	SSPN1_35260.1	78.2	1.89e-43	144
EWB00_001801	SSPN1_41940.1	77.8	4.02e-211	587
EWB00_006332	SSPN1_4960.1	77.7	6.74e-202	558
EWB00_004099	SSPN1_72710.1	77.6	1.88e-96	288
EWB00_008368	SSPN1_35870.1	77.1	9.44e-207	573
EWB00_001286	SSPN1_33680.1	77	3.63e-195	542
EWB00_002285	SSPN1_76470.1	77	3.08e-159	452
EWB00_005854	SSPN1_91660.1	76.8	1.68e-78	244
EWB00_009798	SSPN1_58140.1	76.5	3.91e-200	555
EWB00_002038	SSPN1_5600.1	76.4	0	887
EWB00_011285	SSPN1_63870.1	76.3	1.19e-233	649
EWB00_006855	SSPN1_35290.1	76.2	9.53e-169	471
EWB00_009468	SSPN1_19820.1	76.1	6.6e-240	662
EWB00_006961	SSPN1_26970.1	75.8	1.54e-252	699
EWB00_003756	SSPN1_92210.3	75.1	8.85e-192	546
EWB00_006379	SSPN1_41630.1	75	1.3e-188	535
EWB00_005311	SSPN1_49520.1	74.6	4.25e-224	622
EWB00_004136	SSPN1_29830.2	74.4	0	1321
EWB00_010977	SSPN1_73440.1	73.8	0	1006
EWB00_010926	SSPN1_70990.1	73.7	3.23e-298	821
EWB00_007147	SSPN1_72750.1	73.2	0	1295
EWB00_003223	SSPN1_40970.1	73.1	2e-247	688
EWB00_007363	SSPN1_68880.1	72.9	1.87e-263	730
EWB00_006858	SSPN1_35260.1	72.5	1.48e-42	142
EWB00_006856	SSPN1_35280.1	72.1	4.11e-165	462
EWB00_004274	SSPN1_34910.1	72	2.1e-184	519
EWB00_009156	SSPN1_88930.1	71	1.08e-92	271
EWB00_003660	SSPN1_40700.1	70.8	8.53e-178	496
EWB00_006857	SSPN1_35270.1	70.6	5.43e-84	251
EWB00_004329	SSPN1_34380.1	70.5	0	881
EWB00_008897	SSPN1_65250.1	70.5	2.07e-195	555
EWB00_006859	SSPN1_35250.1	70.1	2.63e-124	356
EWB00_005377	SSPN1_51830.1	69.3	0	947
EWB00_001259	SSPN1_75780.1	68.8	0	1018
EWB00_001313	SSPN1_33470.1	67.5	9.24e-158	446
EWB00_007526	SSPN1_84340.1	66.9	3.21e-125	365
EWB00_010076	SSPN1_66680.1	66.8	5.59e-205	581
EWB00_004341	SSPN1_34280.1	66.7	0	887
EWB00_000780	SSPN1_90050.1	66.4	4.79e-189	538
EWB00_010640	SSPN1_50790.1	66	5.24e-273	770
EWB00_000556	SSPN1_90970.1	65.8	8e-242	679
EWB00_008255	SSPN1_42090.1	65.6	9.75e-252	704
EWB00_008865	SSPN1_60610.1	64.9	0	880
EWB00_010059	SSPN1_66530.1	64.5	1.34e-202	575
EWB00_008301	SSPN1_40600.1	64.2	1.51e-223	624
EWB00_008902	SSPN1_65290.1	63.9	1.84e-175	498
EWB00_006250	SSPN1_65050.1	63	3.35e-152	434
EWB00_006251	SSPN1_65050.1	62.9	2.26e-148	422
EWB00_010817	SSPN1_72700.1	62.3	5.54e-213	599
EWB00_010559	SSPN1_72670.1	61.2	2.25e-237	665
EWB00_007496	SSPN1_77090.2	61	3.12e-287	806
EWB00_005122	SSPN1_45680.1	60.2	1.17e-149	425
EWB00_004544	SSPN1_70490.1	59.9	1.6e-266	749
EWB00_008067	SSPN1_83780.1	58.9	3.79e-123	380
EWB00_011229	SSPN1_55290.1	57.6	1.1e-210	598
EWB00_007144	SSPN1_72690.1	57.1	1.02e-23	100
EWB00_005591	SSPN1_66080.1	55.1	3.39e-144	425
EWB00_010135	SSPN1_72710.1	55.1	4.6e-174	499
EWB00_002058	SSPN1_34380.1	54.9	9.95e-25	109
EWB00_010560	SSPN1_72690.1	54.3	1.05e-170	491
EWB00_009847	SSPN1_57880.1	52.5	1.25e-195	560
EWB00_007142	SSPN1_72670.1	52.3	2.47e-13	69.7
EWB00_006244	SSPN1_64990.1	52.1	1.43e-189	557
EWB00_005569	SSPN1_60610.1	51.2	3e-17	85.9
EWB00_010557	SSPN1_72720.1	50.4	1.58e-160	467
EWB00_000653	SSPN1_69700.1	46.8	1.6e-230	660
EWB00_004787	SSPN1_92020.1	43.2	0	989
EWB00_005825	SSPN1_21410.1	42.8	1.53e-119	372
EWB00_000914	SSPN1_50790.1	41.9	6.6e-12	69.3
EWB00_006249	SSPN1_65050.1	41.1	2.19e-81	251
EWB00_007143	SSPN1_72720.1	40.4	4.29e-09	50.1
EWB00_000470	SSPN1_4310.1	27.3	1.13e-12	66.6

## Sheet: schistosoma_turkestanicum
s.j subject genes ID	schistosoma_turkestanicum genes ID	percentage of identical matches	evalue	bitscore
EWB00_006706	STRK1_86910.1	100	2.01e-104	301
EWB00_004796	STRK1_93010.1	99.2	7.57e-257	696
EWB00_000205	STRK1_8970.1	97.1	1.25e-275	746
EWB00_008303	STRK1_108960.1	97.1	3.78e-17	76.3
EWB00_007702	STRK1_33210.1	96.8	6.49e-165	489
EWB00_001773	STRK1_27560.2	96.7	9.08e-304	842
EWB00_005122	STRK1_53240.1	96.3	8.41e-250	678
EWB00_001259	STRK1_76390.1	94.6	3.58e-76	243
EWB00_006760	STRK1_78890.1	93.9	2.62e-40	125
EWB00_005702	STRK1_19630.1	92.6	4.52e-31	109
EWB00_002059	STRK1_94390.1	92.3	1.04e-31	114
EWB00_007935	STRK1_36770.2	91.7	4.08e-171	473
EWB00_010933	STRK1_75230.1	91	1.68e-229	630
EWB00_007922	STRK1_68330.1	90.4	3.26e-156	445
EWB00_000684	STRK1_13850.1	90.1	4.72e-281	764
EWB00_000653	STRK1_70330.1	89.7	5.28e-27	103
EWB00_000556	STRK1_91090.1	89.5	3.53e-51	171
EWB00_001774	STRK1_27560.2	89.2	3.89e-307	851
EWB00_006903	STRK1_45220.1	89.2	2.24e-233	637
EWB00_009085	STRK1_6470.1	88.7	2.75e-223	611
EWB00_002284	STRK1_76640.1	87.9	2.12e-47	157
EWB00_000677	STRK1_13790.1	87.7	2.04e-247	674
EWB00_008547	STRK1_39560.1	87.4	5.18e-291	791
EWB00_011066	STRK1_75300.1	86.9	0	875
EWB00_011090	STRK1_60350.1	86.5	5.73e-244	669
EWB00_006272	STRK1_65700.1	84.8	2.82e-83	260
EWB00_008067	STRK1_108630.1	84.8	2.26e-07	52
EWB00_008216	STRK1_43080.1	84.6	0	1663
EWB00_009094	STRK1_12460.1	84.3	9.49e-236	646
EWB00_003617	STRK1_49480.1	84	9.52e-229	627
EWB00_004266	STRK1_30750.1	83.8	2.3e-173	483
EWB00_004395	STRK1_32800.2	83.8	0	1563
EWB00_008296	STRK1_80390.1	83.5	0	849
EWB00_003454	STRK1_5680.2	83.3	3.54e-196	543
EWB00_000053	STRK1_13880.1	83.2	1.24e-267	731
EWB00_002952	STRK1_34390.1	82.4	0	890
EWB00_008897	STRK1_58760.1	82.4	1.35e-196	557
EWB00_010483	STRK1_63280.1	81.7	0	1157
EWB00_010833	STRK1_3560.1	81.7	2.28e-268	751
EWB00_003955	STRK1_38280.1	81.6	0	885
EWB00_005857	STRK1_93290.1	81.6	8.86e-113	319
EWB00_001286	STRK1_33750.1	81.1	2.34e-64	200
EWB00_007388	STRK1_72550.1	80.8	1.16e-182	508
EWB00_005951	STRK1_33880.1	80.7	5.97e-216	597
EWB00_007624	STRK1_14400.1	80.4	5.49e-233	642
EWB00_008900	STRK1_58740.1	80.1	1.18e-217	599
EWB00_000676	STRK1_13780.1	79.9	1.46e-203	561
EWB00_003756	STRK1_99020.1	79.6	5.4e-97	291
EWB00_006850	STRK1_36250.1	79.6	4.59e-269	741
EWB00_009802	STRK1_63090.1	79.4	6.81e-279	765
EWB00_008368	STRK1_35990.1	78.6	4.51e-196	544
EWB00_006712	STRK1_86970.1	78.5	0	946
EWB00_008255	STRK1_101330.1	78.4	1.13e-39	142
EWB00_004136	STRK1_29110.1	78.1	0	1579
EWB00_001801	STRK1_40630.1	77.6	1.97e-221	613
EWB00_002127	STRK1_34190.1	77.5	1.14e-229	634
EWB00_000966	STRK1_68600.1	77.3	8.99e-141	395
EWB00_005479	STRK1_2160.1	76.9	2.34e-259	714
EWB00_009798	STRK1_64480.1	76.5	4.81e-203	562
EWB00_002138	STRK1_34290.1	76.2	9.74e-282	775
EWB00_006332	STRK1_6800.1	76	7.87e-197	545
EWB00_008902	STRK1_58730.1	76	5.55e-205	570
EWB00_002881	STRK1_29400.1	75.9	0	904
EWB00_004676	STRK1_10120.1	75.9	0	1090
EWB00_004859	STRK1_15860.1	75.7	2.34e-192	534
EWB00_009468	STRK1_10000.1	75.1	9.41e-231	639
EWB00_006961	STRK1_24330.1	74.1	1.03e-246	680
EWB00_004099	STRK1_73330.1	73.9	5.01e-92	278
EWB00_006475	STRK1_51650.1	73.5	4.16e-242	675
EWB00_002285	STRK1_76640.1	73.3	2.18e-158	451
EWB00_003223	STRK1_37310.1	72.8	9.53e-247	686
EWB00_006855	STRK1_36180.1	72.7	4.9e-157	441
EWB00_006379	STRK1_40940.1	72.1	1.79e-195	552
EWB00_010926	STRK1_75160.1	71.9	3.93e-291	803
EWB00_005377	STRK1_51510.1	71.8	0	971
EWB00_006856	STRK1_36170.1	71.6	6.72e-164	458
EWB00_001378	STRK1_74150.1	70.9	0	905
EWB00_005854	STRK1_89120.1	70.7	1.6e-45	159
EWB00_011285	STRK1_61520.1	70.7	3.48e-213	597
EWB00_004329	STRK1_31360.1	69.7	0	875
EWB00_000780	STRK1_91990.1	69.5	5.09e-192	544
EWB00_010977	STRK1_73040.1	69.5	0	1024
EWB00_004274	STRK1_30830.1	69.4	7.26e-178	502
EWB00_009156	STRK1_89700.1	68.8	1.3e-129	368
EWB00_010076	STRK1_67440.1	68.8	7.07e-194	550
EWB00_006250	STRK1_65950.1	67.6	2.93e-158	449
EWB00_002173	STRK1_48890.1	67.4	1.16e-210	592
EWB00_007147	STRK1_76390.1	66.9	9.85e-48	166
EWB00_001313	STRK1_33530.1	66.1	5.13e-156	441
EWB00_008301	STRK1_41730.1	66	6.96e-208	583
EWB00_005311	STRK1_52410.1	65.3	2.57e-197	555
EWB00_007143	STRK1_73350.1	64.8	1.33e-21	85.1
EWB00_009907	STRK1_42310.1	64.2	0	1057
EWB00_003660	STRK1_41550.1	64.1	1.17e-157	449
EWB00_010059	STRK1_67090.1	63.9	2.07e-210	592
EWB00_006251	STRK1_65950.1	63.4	1.59e-153	436
EWB00_008865	STRK1_64040.1	62.5	1.75e-286	809
EWB00_010640	STRK1_46890.1	62.4	5.89e-261	738
EWB00_009847	STRK1_64790.1	61.8	2.2e-227	640
EWB00_004341	STRK1_28390.1	61.7	3.31e-290	811
EWB00_011229	STRK1_95750.1	60.8	1.52e-226	639
EWB00_006858	STRK1_36170.1	60.3	4.47e-126	363
EWB00_005591	STRK1_66580.1	60	8.95e-165	475
EWB00_004544	STRK1_71530.1	59.4	1.96e-262	738
EWB00_007496	STRK1_77940.1	58.2	1.05e-257	730
EWB00_006859	STRK1_36170.1	58	1.03e-99	293
EWB00_006860	STRK1_36170.1	57.7	2.77e-122	353
EWB00_006857	STRK1_36170.1	57.1	1.05e-119	347
EWB00_010817	STRK1_73340.1	55.6	7.58e-174	499
EWB00_010559	STRK1_94400.1	54.8	0.000139	42
EWB00_010135	STRK1_73310.1	52.9	6.74e-179	512
EWB00_002058	STRK1_31360.1	52.1	7.7e-27	115
EWB00_006249	STRK1_65960.1	52.1	1.13e-113	336
EWB00_007144	STRK1_72330.1	51.9	7.83e-21	91.3
EWB00_006244	STRK1_66210.1	51.8	1.27e-184	544
EWB00_010560	STRK1_73330.1	50.9	1.27e-160	465
EWB00_005569	STRK1_64040.1	48.8	1.9e-16	82.8
EWB00_010557	STRK1_73310.1	48.4	5.5e-161	468
EWB00_007142	STRK1_73350.1	46.9	1.32e-12	67
EWB00_005825	STRK1_20010.1	42.5	1.47e-94	305
EWB00_007363	STRK1_8970.5	42.5	3.11e-46	162
EWB00_000914	STRK1_64040.1	41	1.35e-09	61.2
EWB00_004787	STRK1_92710.1	38.2	2.29e-221	728
EWB00_002038	STRK1_101500.1	35.2	8.1e-61	219
EWB00_007526	STRK1_60350.1	31.2	3.35e-12	65.5
EWB00_000470	STRK1_15860.1	30.7	7.11e-16	75.5

## Sheet: schistosoma_rodhaini
s.j subject genes ID	schistosoma_rodhaini genes ID	percentage of identical matches	evalue	bitscore
EWB00_006706	SRDH1_88410.1	100	4.64e-104	301
EWB00_004796	SRDH1_95540.1	98.9	5e-256	695
EWB00_007702	SRDH1_30830.5	97.2	2.45e-165	491
EWB00_000205	SRDH1_9320.1	96.5	2.53e-218	600
EWB00_002059	SRDH1_97750.1	96.3	5.07e-46	156
EWB00_008303	SRDH1_26050.4	94	1.19e-160	456
EWB00_006760	SRDH1_68980.1	93.9	6.04e-40	125
EWB00_005122	SRDH1_45660.1	93.8	1.7e-243	663
EWB00_001773	SRDH1_32010.1	93	0	884
EWB00_007935	SRDH1_38810.1	92.5	3.55e-171	477
EWB00_005854	SRDH1_95810.1	92.2	2.22e-72	231
EWB00_010933	SRDH1_77040.1	91.6	1.31e-228	628
EWB00_006903	SRDH1_55320.1	91.5	2.39e-238	650
EWB00_009085	SRDH1_4720.1	90.1	2.31e-225	617
EWB00_011066	SRDH1_76980.1	89.9	0	905
EWB00_001774	SRDH1_32010.1	89.6	1.67e-305	860
EWB00_008547	SRDH1_26480.1	88.9	1.96e-298	811
EWB00_000677	SRDH1_17050.1	88.7	3.47e-252	687
EWB00_000684	SRDH1_16990.1	88.6	1.51e-274	749
EWB00_008216	SRDH1_22840.1	88.5	0	1826
EWB00_007922	SRDH1_80660.1	88	7.9e-155	441
EWB00_004395	SRDH1_36050.1	87	0	1464
EWB00_000053	SRDH1_16950.1	85.9	4.66e-273	745
EWB00_009802	SRDH1_59040.3	85.5	0	956
EWB00_000676	SRDH1_17060.1	85	8.07e-229	627
EWB00_003617	SRDH1_52790.1	85	6.66e-227	623
EWB00_005702	SRDH1_20980.1	84.7	1.17e-101	301
EWB00_009094	SRDH1_8200.1	84.5	6.26e-235	645
EWB00_002952	SRDH1_32970.1	84.3	0	912
EWB00_007624	SRDH1_16360.1	84	3.88e-227	628
EWB00_011090	SRDH1_65750.1	83.9	1.71e-238	656
EWB00_010833	SRDH1_5860.1	83.7	1.69e-288	788
EWB00_004266	SRDH1_34560.1	83.6	4.45e-210	579
EWB00_003955	SRDH1_28050.5	83.4	1.8e-297	814
EWB00_006712	SRDH1_88460.1	82.7	0	1001
EWB00_010483	SRDH1_62300.1	82.4	0	1173
EWB00_005951	SRDH1_33510.1	82.3	1.06e-217	603
EWB00_003454	SRDH1_13180.1	80.7	2.84e-190	529
EWB00_002284	SRDH1_71420.1	80.6	1.67e-46	155
EWB00_005857	SRDH1_95810.1	80.5	9.38e-112	333
EWB00_002881	SRDH1_37230.1	79.9	0	941
EWB00_007388	SRDH1_72790.1	79.9	2.38e-179	500
EWB00_002127	SRDH1_33200.1	78.7	1.85e-236	652
EWB00_000966	SRDH1_77940.1	78.5	3.92e-136	384
EWB00_002138	SRDH1_33090.2	78.3	8.66e-290	796
EWB00_001378	SRDH1_75970.2	78.2	0	914
EWB00_005479	SRDH1_18290.1	78.1	7.51e-268	737
EWB00_006332	SRDH1_5010.1	77.9	5.32e-200	553
EWB00_004859	SRDH1_4410.1	77.8	1.15e-203	564
EWB00_006850	SRDH1_34950.1	77.7	5.28e-251	695
EWB00_001801	SRDH1_24680.1	77.5	1.08e-211	588
EWB00_004136	SRDH1_36940.4	77.5	0	1396
EWB00_004676	SRDH1_10560.1	76.9	0	1119
EWB00_006961	SRDH1_39870.1	76.9	1.2e-255	704
EWB00_008368	SRDH1_35450.1	76.9	5.5e-200	556
EWB00_008900	SRDH1_60810.1	76.8	3.56e-196	546
EWB00_001286	SRDH1_30380.1	76.5	1.98e-187	523
EWB00_002038	SRDH1_5630.2	76.3	0	853
EWB00_011229	SRDH1_69990.1	76.3	1.74e-230	643
EWB00_009798	SRDH1_59100.1	76.2	3.63e-199	553
EWB00_009468	SRDH1_10490.5	76.1	1.63e-239	661
EWB00_011285	SRDH1_66470.1	75.9	1.4e-232	646
EWB00_006379	SRDH1_25000.1	75.5	8.77e-201	566
EWB00_002285	SRDH1_71420.1	74.6	2.29e-157	449
EWB00_009156	SRDH1_87390.2	74.3	1.73e-139	394
EWB00_006855	SRDH1_34900.1	74	1.08e-161	454
EWB00_005311	SRDH1_51380.1	73.8	6.49e-222	617
EWB00_010926	SRDH1_77120.1	73.6	8.9e-292	805
EWB00_007363	SRDH1_78930.1	73.4	1.02e-255	712
EWB00_006857	SRDH1_34880.1	73	3.34e-163	458
EWB00_008296	SRDH1_83830.1	72.7	1.09e-278	768
EWB00_006475	SRDH1_48830.1	72.4	5.4e-251	699
EWB00_004274	SRDH1_34470.3	72.2	1.33e-184	517
EWB00_010977	SRDH1_74610.1	72.2	0	1071
EWB00_004099	SRDH1_75360.1	72.1	3.76e-89	271
EWB00_007147	SRDH1_75330.1	71.8	0	1256
EWB00_010076	SRDH1_57760.1	71.6	3.35e-203	574
EWB00_008897	SRDH1_60830.1	71.4	1.41e-191	544
EWB00_003756	SRDH1_95160.2	71.1	7.3e-157	456
EWB00_003660	SRDH1_25960.1	70.9	1.03e-179	506
EWB00_006856	SRDH1_34890.1	70.5	2.82e-159	447
EWB00_010640	SRDH1_79890.2	70.4	0.00038	43.9
EWB00_004329	SRDH1_33900.1	70.2	0	888
EWB00_005377	SRDH1_48950.1	68.8	0	931
EWB00_009907	SRDH1_22730.1	68.4	0	1175
EWB00_003223	SRDH1_25700.1	67.9	1.15e-192	548
EWB00_006860	SRDH1_34860.1	67.5	1.78e-151	428
EWB00_010059	SRDH1_57600.1	67	9.1e-205	579
EWB00_007526	SRDH1_92470.1	66.6	7.94e-127	370
EWB00_001313	SRDH1_30560.1	66.1	4.02e-155	439
EWB00_008255	SRDH1_24510.1	65.8	6.14e-241	678
EWB00_008902	SRDH1_60800.1	65.6	1.55e-174	495
EWB00_006858	SRDH1_34870.1	65.5	1.68e-149	423
EWB00_004341	SRDH1_33770.1	65.4	0	868
EWB00_000780	SRDH1_97500.1	65.3	6.1e-177	506
EWB00_001259	SRDH1_72180.1	64.1	0	983
EWB00_002173	SRDH1_47910.1	63.6	2.64e-187	533
EWB00_008865	SRDH1_63160.1	63.3	0	907
EWB00_006859	SRDH1_34880.1	62.7	3.21e-105	308
EWB00_000556	SRDH1_96560.1	61.7	2.07e-231	653
EWB00_006250	SRDH1_60360.1	61.7	1.98e-149	427
EWB00_008301	SRDH1_26060.1	61.6	6.08e-184	522
EWB00_005591	SRDH1_58040.1	60.9	1.02e-140	415
EWB00_010559	SRDH1_75400.1	60.9	3.61e-228	642
EWB00_006251	SRDH1_60360.1	60.7	2.33e-146	418
EWB00_004544	SRDH1_77750.1	59.8	2.02e-265	747
EWB00_006244	SRDH1_60310.1	59.3	3.21e-190	558
EWB00_008067	SRDH1_93130.1	58.5	2.77e-116	360
EWB00_010817	SRDH1_75380.1	58.3	9.64e-194	550
EWB00_007496	SRDH1_70670.1	57	7.32e-270	762
EWB00_000653	SRDH1_69130.1	55.3	1.87e-68	240
EWB00_009847	SRDH1_59380.1	54.9	6.41e-199	569
EWB00_006249	SRDH1_60370.1	52.5	3.6e-117	343
EWB00_007142	SRDH1_75400.1	52.3	3.99e-13	69.7
EWB00_007144	SRDH1_75370.1	51.9	1.18e-21	94.7
EWB00_010560	SRDH1_75360.1	51.7	8.41e-167	482
EWB00_006272	SRDH1_61660.1	50.2	5.8e-186	550
EWB00_010135	SRDH1_75360.1	50.1	4.43e-162	470
EWB00_002058	SRDH1_33900.1	50	2.16e-24	108
EWB00_005569	SRDH1_63160.1	50	1.74e-15	80.9
EWB00_010557	SRDH1_75360.1	48.5	9.56e-160	466
EWB00_004787	SRDH1_95370.1	45.6	0	1101
EWB00_005825	SRDH1_21540.1	44.9	2.31e-135	413
EWB00_000914	SRDH1_58040.1	43.2	4.65e-14	76.3
EWB00_007143	SRDH1_58040.1	40.8	5.04e-09	50.4
EWB00_000470	SRDH1_4410.1	31.7	4.82e-14	71.2

## Sheet: schistosoma_mattheei
s.j subject genes ID	schistosoma_mattheei genes ID	percentage of identical matches	evalue	bitscore
EWB00_000684	SMTH1_19140.1	99.1	4.22e-75	229
EWB00_004796	SMTH1_105930.1	98.9	2.66e-256	695
EWB00_007702	SMTH1_41780.1	97.2	5.33e-165	490
EWB00_000205	SMTH1_10810.1	97.1	4.59e-277	749
EWB00_001773	SMTH1_37880.1	94.2	0	882
EWB00_005122	SMTH1_62830.1	94.1	1.29e-243	663
EWB00_002059	SMTH1_103580.1	93.8	1.63e-45	153
EWB00_007935	SMTH1_32350.1	92.9	8.07e-173	481
EWB00_000677	SMTH1_19200.2	92.5	1.04e-237	649
EWB00_006903	SMTH1_52670.1	92.1	2.21e-239	652
EWB00_010640	SMTH1_58570.1	92.1	2.25e-39	140
EWB00_010933	SMTH1_82300.1	90.6	2.09e-230	632
EWB00_001774	SMTH1_37880.1	90.5	2.89e-308	866
EWB00_005857	SMTH1_105650.3	90.4	5.48e-98	295
EWB00_011090	SMTH1_67890.1	90.4	3.08e-158	446
EWB00_011066	SMTH1_82350.1	89.9	0	906
EWB00_009085	SMTH1_5450.1	89.5	6.52e-224	613
EWB00_002284	SMTH1_88350.1	88.9	5.31e-47	155
EWB00_008216	SMTH1_50250.1	88.8	0	1852
EWB00_007922	SMTH1_78070.1	88.2	8.72e-156	442
EWB00_008303	SMTH1_46710.1	88.1	2.22e-248	682
EWB00_003454	SMTH1_13390.1	87.8	4.26e-194	540
EWB00_008547	SMTH1_46180.1	87.2	5.26e-292	794
EWB00_004395	SMTH1_42340.2	86.9	0	1972
EWB00_007624	SMTH1_18490.1	86.6	1.65e-241	664
EWB00_009802	SMTH1_74030.2	86.2	0	991
EWB00_003617	SMTH1_55660.1	86.1	9.02e-233	637
EWB00_009094	SMTH1_9650.1	86.1	3.34e-235	645
EWB00_000053	SMTH1_19100.2	85.9	1.06e-274	749
EWB00_004266	SMTH1_39820.1	85.3	4.05e-218	598
EWB00_003955	SMTH1_44480.3	85.1	6.01e-305	832
EWB00_000676	SMTH1_19210.1	85	2.13e-229	627
EWB00_006706	SMTH1_101450.1	84.8	1.14e-212	583
EWB00_002952	SMTH1_36880.1	84.7	0	914
EWB00_008897	SMTH1_71360.1	84.6	1.39e-198	561
EWB00_010560	SMTH1_84000.1	84.3	5.14e-22	96.7
EWB00_007388	SMTH1_86840.1	83.9	3.8e-153	430
EWB00_005702	SMTH1_23500.1	83.8	3.98e-99	295
EWB00_010557	SMTH1_84000.1	83.3	4.43e-20	91.3
EWB00_002881	SMTH1_33990.1	82.7	4.88e-262	728
EWB00_005951	SMTH1_36200.1	82.3	4.98e-216	598
EWB00_006244	SMTH1_75270.1	82.2	3.27e-32	123
EWB00_004859	SMTH1_5080.1	81.9	2.73e-214	590
EWB00_010833	SMTH1_6860.2	81.6	7.56e-293	799
EWB00_010483	SMTH1_72870.1	80.9	0	1044
EWB00_008900	SMTH1_71380.1	80.7	3.65e-222	611
EWB00_002285	SMTH1_88350.1	79.9	1.03e-166	470
EWB00_005479	SMTH1_20620.1	79.6	7.49e-275	754
EWB00_008296	SMTH1_91690.1	79.5	2.44e-306	837
EWB00_001378	SMTH1_83370.1	78.8	0	917
EWB00_006850	SMTH1_39450.1	78.7	9.4e-261	719
EWB00_004676	SMTH1_12160.1	78.4	0	1027
EWB00_006859	SMTH1_39530.1	78.3	2.63e-62	191
EWB00_002127	SMTH1_36590.1	78.2	9.36e-235	647
EWB00_006712	SMTH1_101390.1	78	0	927
EWB00_006332	SMTH1_5810.1	77.9	2.12e-204	564
EWB00_001286	SMTH1_41420.1	77.8	2.59e-193	539
EWB00_001801	SMTH1_48300.1	77.8	9.17e-214	592
EWB00_006858	SMTH1_39530.1	77.7	1.97e-62	194
EWB00_002138	SMTH1_36720.1	77.4	1.25e-287	790
EWB00_004136	SMTH1_34360.1	77.4	0	1584
EWB00_002038	SMTH1_6540.1	77.1	0	881
EWB00_000966	SMTH1_78480.1	77	3.46e-138	389
EWB00_004099	SMTH1_84010.1	76.5	2.08e-95	286
EWB00_008368	SMTH1_38910.1	75.8	3.06e-201	558
EWB00_009468	SMTH1_12010.2	75.5	1.54e-237	656
EWB00_005854	SMTH1_105650.3	75.3	1.56e-78	244
EWB00_006961	SMTH1_31120.1	75.3	8.24e-250	688
EWB00_006475	SMTH1_59890.1	75.2	6.03e-248	690
EWB00_003223	SMTH1_47070.1	75.1	7.5e-176	503
EWB00_006855	SMTH1_39510.1	74.8	5.15e-140	396
EWB00_010135	SMTH1_84000.1	74.5	7.93e-18	84.3
EWB00_009156	SMTH1_102590.1	74.4	7.47e-140	394
EWB00_008902	SMTH1_71390.1	73.5	1.37e-196	550
EWB00_005311	SMTH1_57090.1	73.3	2.82e-221	614
EWB00_006379	SMTH1_47880.1	73.3	1.39e-187	531
EWB00_005569	SMTH1_64310.1	72.7	2.87e-45	156
EWB00_009907	SMTH1_50210.1	72.7	2.32e-08	56.2
EWB00_010977	SMTH1_84880.1	72.6	0	1065
EWB00_010076	SMTH1_76810.1	72.5	2.28e-209	588
EWB00_004274	SMTH1_39900.1	71.2	1.14e-184	520
EWB00_004329	SMTH1_40480.1	70.9	0	890
EWB00_006856	SMTH1_39520.1	70.8	2.24e-161	452
EWB00_010926	SMTH1_82190.1	70.3	2.69e-274	759
EWB00_011229	SMTH1_63590.1	69.8	4.27e-264	732
EWB00_002173	SMTH1_60830.1	69.6	2.62e-136	396
EWB00_003660	SMTH1_46810.1	69.6	6.2e-177	498
EWB00_011285	SMTH1_67140.1	69.3	3.98e-202	567
EWB00_001259	SMTH1_87620.1	68.6	0	1033
EWB00_006860	SMTH1_39540.1	68.3	3.18e-157	442
EWB00_007147	SMTH1_84060.1	68.2	0	1176
EWB00_004341	SMTH1_40580.1	66.9	2.79e-228	645
EWB00_007496	SMTH1_89070.1	66.8	3.21e-77	248
EWB00_003756	SMTH1_106320.1	66.5	3.68e-227	640
EWB00_006272	SMTH1_75650.1	66.5	8e-248	704
EWB00_008255	SMTH1_48510.1	66.3	6.13e-197	559
EWB00_007363	SMTH1_79720.1	65.8	1.92e-229	642
EWB00_001313	SMTH1_41140.1	64.6	8.44e-142	404
EWB00_009798	SMTH1_74100.1	64.2	3.66e-95	284
EWB00_000556	SMTH1_104940.1	63.4	5.53e-215	610
EWB00_006857	SMTH1_39530.1	63.4	1.05e-47	156
EWB00_008301	SMTH1_46700.1	63.4	1.19e-211	593
EWB00_000653	SMTH1_64310.1	63	4.81e-31	115
EWB00_004544	SMTH1_81630.1	63	7.08e-115	347
EWB00_000780	SMTH1_103880.1	62.6	7.27e-181	518
EWB00_006250	SMTH1_75350.1	62.6	2.49e-153	436
EWB00_010559	SMTH1_83920.1	62.6	4.16e-235	659
EWB00_008865	SMTH1_70690.1	62.5	8.71e-280	788
EWB00_005377	SMTH1_59740.1	61.7	3.65e-273	765
EWB00_006251	SMTH1_75370.1	61.2	4.43e-128	369
EWB00_010817	SMTH1_83980.1	59.1	4.02e-147	427
EWB00_007526	SMTH1_97030.1	58.6	2.44e-106	317
EWB00_007144	SMTH1_84000.1	57.8	8.7e-11	61.2
EWB00_005591	SMTH1_76170.1	57.4	6.3e-154	448
EWB00_008067	SMTH1_96260.1	56.6	1.59e-115	359
EWB00_010059	SMTH1_76670.1	54.5	2.77e-77	242
EWB00_002058	SMTH1_40480.1	54.3	2.09e-25	111
EWB00_005825	SMTH1_24360.1	52.4	4.06e-44	156
EWB00_007142	SMTH1_83920.1	52.3	2.09e-13	69.7
EWB00_009847	SMTH1_74420.2	51.5	3.62e-143	421
EWB00_006249	SMTH1_75360.1	50.9	7.38e-111	327
EWB00_004787	SMTH1_106060.1	45.4	0	1136
EWB00_000914	SMTH1_58560.1	43	2.27e-12	70.5
EWB00_007143	SMTH1_76170.1	40.8	1.16e-07	45.8
EWB00_000470	SMTH1_5080.1	28.8	2.15e-13	68.6
EWB00_006760	N/A	0	N/A	N/A

## Sheet: schistosoma_mansoni
s.j subject genes ID	schistosoma_mansoni genes ID	percentage of identical matches	evalue	bitscore
EWB00_006706	Smp_016630.1	100	1.66e-104	301
EWB00_004796	Smp_005790.1	98.9	1.79e-256	695
EWB00_000205	Smp_092580.1	98.1	2.9e-69	209
EWB00_007702	Smp_210820.1	97.2	1.24e-165	491
EWB00_002059	Smp_315720.1	96.3	2.15e-46	156
EWB00_005122	Smp_246100.1	94.1	7.42e-245	665
EWB00_001773	Smp_305430.1	94	0	882
EWB00_006760	Smp_205760.1	93.9	2.16e-40	125
EWB00_010933	Smp_347090.1	91.6	4.68e-229	628
EWB00_007935	Smp_020080.1	91.5	8.56e-239	650
EWB00_006903	Smp_016250.1	90.9	1.42e-237	647
EWB00_008303	Smp_170560.1	90.5	6.7e-244	671
EWB00_011066	Smp_008850.1	89.9	0	907
EWB00_009085	Smp_134350.1	89.8	6.79e-225	615
EWB00_001774	Smp_305430.1	89.6	0	860
EWB00_000684	Smp_244240.1	89.2	9e-276	751
EWB00_007922	Smp_164730.1	88.8	2.01e-156	444
EWB00_000677	Smp_104210.1	88.7	5.05e-252	686
EWB00_008547	Smp_072450.1	88.3	3.87e-296	804
EWB00_002284	Smp_149170.1	86.8	4.61e-46	153
EWB00_008216	Smp_163080.1	86.7	0	1835
EWB00_000053	Smp_074510.1	86.6	1.5e-276	753
EWB00_005702	Smp_243840.1	86.3	8.9e-101	298
EWB00_004395	Smp_036180.1	85.9	0	1941
EWB00_009802	Smp_138430.1	85.3	0	1173
EWB00_004266	Smp_132750.1	85.3	7.44e-216	592
EWB00_007624	Smp_204230.1	84.9	1.54e-231	638
EWB00_003617	Smp_041700.1	84.8	7.63e-227	622
EWB00_000676	Smp_180350.1	84.5	4.1e-229	626
EWB00_011090	Smp_132410.1	84.4	6.18e-241	661
EWB00_009094	Smp_203500.1	84.3	1.29e-234	643
EWB00_002952	Smp_007070.1	84.2	0	908
EWB00_010833	Smp_141880.1	83.7	7.01e-288	785
EWB00_010483	Smp_123640.1	82.9	0	1175
EWB00_003955	Smp_049330.1	82.8	0	946
EWB00_005857	Smp_125420.1	82.5	2.8e-111	332
EWB00_005951	Smp_140250.1	81	3.97e-213	590
EWB00_007388	Smp_041880.1	80.8	6.29e-182	505
EWB00_006850	Smp_118040.1	80.8	9.7e-256	706
EWB00_006712	Smp_342570.1	80.7	0	976
EWB00_000966	Smp_036130.1	79.3	8.5e-138	387
EWB00_008900	Smp_134960.1	79.2	1.25e-205	569
EWB00_003454	Smp_131980.1	79	9.37e-185	514
EWB00_002881	Smp_012920.1	79	0	919
EWB00_002138	Smp_126730.1	78.9	1.89e-276	760
EWB00_002127	Smp_193610.1	78.9	4.65e-237	652
EWB00_001801	Smp_149580.1	78.6	4.01e-216	598
EWB00_006961	Smp_210800.1	78.4	6.4e-258	708
EWB00_005479	Smp_129810.1	78.4	9.26e-267	733
EWB00_006332	Smp_167870.1	77.9	4.68e-201	555
EWB00_006272	Smp_333690.1	77	1.21e-115	346
EWB00_004676	Smp_172810.1	76.9	0	1113
EWB00_009798	Smp_030150.1	76.7	1.12e-200	556
EWB00_004859	Smp_203400.1	76.7	7.53e-200	553
EWB00_004136	Smp_128940.1	76.7	0	1557
EWB00_011229	Smp_350090.1	76.5	2.22e-306	840
EWB00_009468	Smp_170020.1	76.1	6.5e-239	659
EWB00_006379	Smp_056080.1	75.7	6.28e-203	570
EWB00_011285	Smp_137980.1	75.6	1.46e-230	640
EWB00_009156	Smp_332250.1	75.1	5.09e-142	399
EWB00_001286	Smp_319610.1	75.1	3.87e-185	516
EWB00_002285	Smp_149170.1	75	1.01e-156	447
EWB00_006855	Smp_137320.1	74.3	9.5e-163	455
EWB00_004099	Smp_348040.1	74.3	1.57e-93	279
EWB00_008296	Smp_058080.1	74.2	9.75e-284	780
EWB00_010926	Smp_202470.1	74.1	1.18e-294	811
EWB00_005311	Smp_173010.1	74.1	2e-223	619
EWB00_006250	Smp_083950.1	73.8	5.58e-50	164
EWB00_006859	Smp_319310.2	73.3	9.74e-128	364
EWB00_006857	Smp_137310.1	73	3.42e-163	457
EWB00_001378	Smp_343810.1	73	0	926
EWB00_006858	Smp_319310.1	72.4	9.47e-55	174
EWB00_010977	Smp_212750.1	72.2	0	1070
EWB00_007147	Smp_145540.1	72.2	0	1260
EWB00_005854	Smp_125420.1	72	1.14e-73	234
EWB00_008897	Smp_117340.1	71.4	8.78e-194	548
EWB00_006856	Smp_027940.1	71.2	2.14e-161	452
EWB00_007142	Smp_336110.1	71.1	5.86e-13	62.8
EWB00_010076	Smp_000900.1	71	2.1e-202	571
EWB00_004544	Smp_137050.1	70.9	8.02e-170	490
EWB00_004329	Smp_127310.1	70.7	0	895
EWB00_003660	Smp_170610.1	70.7	3.1e-179	503
EWB00_004274	Smp_132730.1	69.9	1.03e-181	512
EWB00_004341	Smp_315830.2	69.6	2.65e-44	154
EWB00_005377	Smp_176820.1	69.5	0	941
EWB00_007363	Smp_172640.1	69.3	2.6e-235	656
EWB00_009907	Smp_343280.1	69.2	0	1141
EWB00_006251	Smp_083950.1	68.5	7.23e-50	162
EWB00_006244	Smp_083880.1	68.4	1.74e-129	384
EWB00_006860	Smp_178420.1	68	8.66e-157	441
EWB00_010559	Smp_336110.1	67.9	2.54e-16	73.6
EWB00_006475	Smp_336010.1	67.3	9.29e-112	333
EWB00_003756	Smp_125130.1	67.3	2.15e-236	664
EWB00_002173	Smp_140620.1	66.9	2.96e-206	580
EWB00_003223	Smp_194740.1	66.5	6.21e-198	561
EWB00_001313	Smp_180140.1	66.1	2.36e-154	436
EWB00_008865	Smp_150180.1	65.4	0	921
EWB00_000780	Smp_127860.1	65.4	5.41e-178	508
EWB00_007526	Smp_172170.1	65.1	2e-127	370
EWB00_001259	Smp_336750.1	64.9	0	991
EWB00_010059	Smp_001070.1	64.4	5.74e-199	563
EWB00_008301	Smp_157640.1	64.4	7.25e-210	588
EWB00_008255	Smp_161500.1	63.7	5.99e-244	684
EWB00_008067	Smp_123120.1	63.4	2.09e-121	372
EWB00_000556	Smp_332320.1	63.1	1.07e-238	671
EWB00_010135	Smp_348040.1	62.9	3.56e-122	364
EWB00_010640	Smp_245850.1	62.6	7.29e-264	745
EWB00_008902	Smp_326670.1	62.3	1.9e-176	500
EWB00_007143	Smp_348050.1	60.7	8.72e-20	79.7
EWB00_007496	Smp_142790.1	58.4	2.48e-240	683
EWB00_005591	Smp_134100.1	58.4	2e-144	424
EWB00_010817	Smp_043290.1	57.7	5.46e-188	534
EWB00_000653	Smp_197700.1	56.4	1.66e-68	239
EWB00_009847	Smp_159860.1	56	7.13e-209	593
EWB00_010560	Smp_348040.1	53.4	1.72e-119	357
EWB00_006249	Smp_326640.1	52.9	3.41e-121	353
EWB00_000914	Smp_134820.1	52.7	1.32e-250	726
EWB00_010557	Smp_043270.1	50.6	4.9e-145	425
EWB00_002058	Smp_127310.1	50	7.71e-25	108
EWB00_007144	Smp_332070.1	49.5	5.07e-82	249
EWB00_005825	Smp_162980.1	45.6	2.9e-135	409
EWB00_004787	Smp_125160.1	44.7	0	1077
EWB00_005569	Smp_202470.1	43.7	1.41e-12	69.7
EWB00_000470	Smp_241490.1	29.6	8.22e-30	114
EWB00_002083	N/A	0	N/A	N/A
EWB00_008368	N/A	0	N/A	N/A

[truncated: 5 more sheets: schistosoma_margrebowiei, schistosoma_intercalatum, schistosoma_japonicum, schistosoma_haematobium, comparison with s.m]
